# Supplementary material for: Stratified microbial communities in Australia’s only anchialine cave are taxonomically novel and drive chemotrophic energy production via coupled nitrogen-sulphur cycling
Source: Microbiome. 2023 Aug 26;11:190. doi: 10.1186/s40168-023-01633-8 (PMC10463829; doi:10.1186/s40168-023-01633-8)
Supplement: Supplementary file 3 — Additional file 2: Supplementary Table S1. Illumina sequencing output and coverage information. Supplementary Table S2. Physiochemical measurements from Bundera Sinkhole (obtained from Elbourne et al. 2022). Supplementary Table S3. Pairwise PERMANOVA on depth-specific groups inferred from the beta-diversity visualisations of key metabolic genes and whole metagenomes from Bundera Sinkhole. Supplementary Table S4. Correlations between chemical compound concentrations and genes involved in their cycling. Supplementary Table S5. Correlations between dissolved organic carbon (DOC) concentrations and the relative abundance of nitrogen and sulphur cycling genes. Supplementary Table S6. Summary of metagenome-assembled genomes from Bundera Sinkhole. Supplementary Table S7. Pairwise PERMANOVA on depth-specific groups inferred from the beta-diversity visualisations of MAG phyla in Bundera Sinkhole. Supplementary Table S8. Genetic markers used to infer functional traits of MAGs in Bundera Sinkhole. Supplementary Table S9. Average relative abundance of MAGs that carry the genetic markers for each trait. Supplementary Table S9. Average relative abundance of MAGs that carry the genetic markers for each trait. Supplementary Table S10. Proportion of MAGs assigned to each phylum that drive each functional traitSupplementary Table S11. Annotated transporters encoded by the four most highly abundant MAGsSupplementary [file 40168_2023_1633_MOESM2_ESM.xlsx]

## Sheet: Table S1
Supplementary Table 1. Illumina sequencing output and coverage information
Bioproject	NCBI BioSample	Sample	Depth (m)	Replicate	N. raw reads	Filtered reads	N. Reads mapping to contigs >1000bp	% mapping reads
PRJNA911846	SAMN32209613	12A	2	1	58432466	55941566	43879667	0.784384
PRJNA911846	SAMN32209614	12C	2	2	50767172	48562738	37286645	0.767804
PRJNA911846	SAMN32209615	10B	8	1	41734822	39847568	29728263	0.74605
PRJNA911846	SAMN32209616	10C	8	2	41113318	39274006	29622054	0.754241
PRJNA911846	SAMN32209617	6A	17	1	41075438	39605968	30834482	0.778531
PRJNA911846	SAMN32209618	6B	17	2	41053676	39390872	32987156	0.837431
PRJNA911846	SAMN32209619	5B	18	1	57510266	55570648	49854004	0.897128
PRJNA911846	SAMN32209620	5C	18	2	46462706	44728796	39853187	0.890996
PRJNA911846	SAMN32209621	9B	22	1	51804126	50201492	40875323	0.814225
PRJNA911846	SAMN32209622	9C	22	2	41289712	39750410	32489879	0.817347
PRJNA911846	SAMN32209623	1A	28	1	35087242	33563676	26279073	0.782962
PRJNA911846	SAMN32209624	1B	28	2	43237680	41653944	32825238	0.788046

## Sheet: Table S2
Supplementary Table 2. Physiochemical measurements from Bundera Sinkhole (obtained from Elbourne et al. 2022)
Depth (m)	DNA sample collection date	Sample collection details	Salinity (PSS)	Dissolved oxygen (mg/L)	Dissolved organic carbon (mg/L)	NH3 (mg/L)	NO3 (mg/L)	SO4 (mg/L)
2	2015-Jun-30	via surface	18.69	2.75	1.1	<0.01	<0.02	1400
8	2015-Jun-30	via borehole 1	25.46	0.86	<1.0	0.02	0.05	2100
17	2015-Jun-30	via borehole 2	31.41	0.33	<1.0	0.02	<0.02	2000
18	2015-Jun-29	via borehole 2	31.7	0.46	<1.0	<0.01	0.05	1900
22	2015-Jun-30	via borehole 3	31.91	0.47	<1.0	<0.01	0.03	2600
28	2015-Jun-29	via borehole 4	32.35	0.28	1	0.03	<0.02	2400

## Sheet: Table S3
Supplementary Table 3. Pairwise PERMANOVA on depth-specific groups inferred from the beta-diversity visualisations of key metabolic genes and whole metagenomes from Bundera Sinkhole
pairs	Data_type	Average Bray-Curtis distance	Df	SumsOfSqs	F.Model	r2	p.value	p.adjusted (hochberg)	Sig.
2m vs 17_18_22_28m	Metabolic genes	0.499696	1	0.360609	12.4467	0.60874	0.0222	0.0444	*
8m vs 17_18_22_28m	Metabolic genes	0.402179	1	0.218041	7.50317	0.483977	0.0221	0.0444	*
2m vs 8m	Metabolic genes	0.53867	1	0.288306	105.882	0.981461	0.333333	0.333333
17_18_22m vs 28m	Metabolic genes	0.334567	1	0.151424	11.6508	0.660072	0.0349	0.1504
2m vs 17_18_22m	Metabolic genes	0.472274	1	0.319819	24.0108	0.800072	0.0371	0.1504
8m vs 17_18_22m	Metabolic genes	0.437274	1	0.267201	19.8859	0.768213	0.0376	0.1504
2m vs 28m	Metabolic genes	0.58196	1	0.337597	240.565	0.991755	0.333333	0.333333
8m vs 28m	Metabolic genes	0.296896	1	0.0864131	49.2625	0.960985	0.333333	0.333333
2m vs 17_18_22_28m	Whole metagenome	0.989625	1	1.38344	12.9009	0.61724	0.0237	0.0474	*
8m vs 17_18_22_28m	Whole metagenome	0.92478	1	1.18604	11.073	0.580559	0.0216	0.0474	*
2m vs 8m	Whole metagenome	0.900791	1	0.792087	40.7058	0.953168	0.333333	0.333333
17_18_22m vs 28m	Whole metagenome	0.568055	1	0.363425	4.5954	0.433717	0.0377	0.1508
2m vs 17_18_22m	Whole metagenome	0.988319	1	1.3339	16.4964	0.733291	0.0337	0.1508
8m vs 17_18_22m	Whole metagenome	0.91608	1	1.12839	13.9836	0.699754	0.0325	0.1508
2m vs 28m	Whole metagenome	0.993541	1	0.972494	66.4711	0.970791	0.333333	0.333333
8m vs 28m	Whole metagenome	0.95088	1	0.890043	62.9823	0.969222	0.333333	0.333333

## Sheet: Table S4
Supplementary Table 4. Correlations between chemical compound concentrations and genes involved in their cycling
Gene	Reaction	r2	P-value
N cycling gene correlations with ammonia (NH3)
amoA	Ammonia oxidation	-0.0907	0.7762
napA	Nitrate reduction	0.7284	0.0002538
narG	Nitrate reduction	0.343	0.02663
nifH	N2 fixation	0.07284	0.2021
nirB	Nitrite reduction	0.7558	0.0001469
nirS	Nitrite reduction	0.3648	0.02212
octR	Nitrite reduction	0.2922	0.04035
nrfA	Nitrite reduction to ammonia	0.8375	1.85e-05
norB	Nitric oxide reduction	0.03187	0.2702
nosZ	Nitrous oxide reduction	0.3153	0.0335
nxrA	Nitrite oxidation	-0.06506	0.5794
N cycling gene correlations with nitrate (NO3)
amoA	Ammonia oxidation (First step of Nitrification)	0.6066	0.001722
napA	Nitrate reduction	-0.08303	0.7005
narG	Nitrate reduction	0.1293	0.1357
nifH	N2 fixation	-0.1	0.9987
nirB	Nitrite reduction	-0.09988	0.9743
nirS	Nitrite reduction	0.07335	0.2013
octR	Nitrite reduction	0.02132	0.2916
nrfA	Nitrite reduction to ammonia	-0.09996	0.9852
norB	Nitric oxide reduction	0.1134	0.1518
nosZ	Nitrous oxide reduction	0.07164	0.2038
nxrA	Nitrite oxidation	0.6443	0.001019
S cycling genes correlations with sulphate (SO4)
sdo	Sulphur oxidation to sulphite	0.6351	0.001163
sor	Sulphur oxidation to sulphide	0.5609	0.003061
sqr	Sulphide oxidation	-0.05396	0.5236
dsrA	Sulphite reduction	-0.06038	0.5546
dsrC	Sulphite reduction	-0.09435	0.8248
dsrK	Sulphite reduction	0.092	0.7921
aprA	Sulfate reduction	-0.08861	0.753
sat	Sulfate reduction	0.8145	3.617e-05
phsA	Thiosulphate disproportionation	0.5317	0.004296
soxB	Thiosulphate oxidation	0.06636	0.2115
soxC	Thiosulphate oxidation	-0.03527	0.4474
soxY	Thiosulphate oxidation	-0.006251	0.3572

## Sheet: Table S5
Supplementary Table 5. Correlations between dissolved organic carbon (DOC) concentrations and the relative abundance of nitrogen and sulphur cycling genes
Gene	Reaction	r2	P-value
N cycling gene correlations with DOC
amoA	Ammonia oxidation	0.5596	0.003108
napA	Nitrate reduction	-0.1	0.9976
narG	Nitrate reduction	-0.02589	0.4152
nifH	N2 fixation	0.007047	0.3236
nirB	Nitrite reduction	-0.06448	0.5763
nirS	Nitrite reduction	0.01616	0.3027
octR	Nitrite reduction	-0.03591	0.4498
nrfA	Nitrite reduction to ammonia	-0.09876	0.9176
norB	Nitric oxide reduction	0.02147	0.2913
nosZ	Nitrous oxide reduction	-0.02572	0.4147
nxrA	Nitrite oxidation	0.7246	0.0002722
S cycling gene correlations with DOC
sdo	Sulphur oxidation to sulphite	0.07695	0.1963
sor	Sulphur oxidation to sulphide	0.3684	0.02145
sqr	Sulphide oxidation	-0.06999	0.6079
dsrA	Sulphite reduction	0.1491	0.1178
dsrC	Sulphite reduction	0.002718	0.3341
dsrK	Sulphite reduction	-0.00226	0.3467
aprA	Sulfate reduction	0.003921	0.3311
sat	Sulfate reduction	0.06617	0.2118
phsA	Thiosulphate disproportionation	-0.002869	0.3483
soxB	Thiosulphate oxidation	-0.09775	0.889
soxC	Thiosulphate oxidation	-0.09397	0.8191
soxY	Thiosulphate oxidation	-0.09555	0.8444

## Sheet: Table S6
Supplementary Table 6. Summary of metagenome-assembled genomes from Bundera Sinkhole
MAG_ID	Genome_quality	MAG size (Mbp)	23S rRNA gene	16S rRNA gene	5S rRNA gene	# tRNAs	n_contigs	N50	L50	max_contig_length	Contamination (%)	Completion (%)	Redundancy (%)	GUNC pass	GTDB-Tk classification	Rel. Aund. (TPM) at 2m (rep 1)	Rel. Aund. (TPM) at 2m (rep 2)	Rel. Aund. (TPM) at 8m (rep 1)	Rel. Aund. (TPM) at 8m (rep 2)	Rel. Aund. (TPM) at 17m (rep 1)	Rel. Aund. (TPM) at 17m (rep 2)	Rel. Aund. (TPM) at 18m (rep 1)	Rel. Aund. (TPM) at 18m (rep 2)	Rel. Aund. (TPM) at 22m (rep 1)	Rel. Aund. (TPM) at 22m (rep 2)	Rel. Aund. (TPM) at 28m (rep 1)	Rel. Aund. (TPM) at 28m (rep 2)
MAG_00007	Medium Quality Draft	2.22	No	No	No	40	78	47105	15	112077	0	99.39	1.41	TRUE	d__Bacteria;p__Proteobacteria;c__Gammaproteobacteria;o__GCF-002020875;f__GCF-002020875;g__;s__	0	0	0	0	18.1904	16.7061	2.41611	2.42464	0.589383	0.637459	0	0
MAG_00002	High Quality Draft	1.3	Yes	Yes	Yes	38	30	77281	7	118312	0	99.34	0	TRUE	d__Bacteria;p__Proteobacteria;c__Gammaproteobacteria;o__PS1;f__Thioglobaceae;g__Thioglobus;s__	0	0	277.867	249.215	0	0	1.55627	1.59109	5.57331	5.73134	1.21408	1.35699
MAG_00019	Medium Quality Draft	1.35	No	No	Yes	39	6	202087	2	639683	0	99.16	0	TRUE	d__Bacteria;p__Proteobacteria;c__Zetaproteobacteria;o__Mariprofundales;f__Mariprofundaceae;g__Mariprofundus;s__	0	0	0	0	0.657141	0.711261	0.523377	0.746196	4.43935	5.46988	0	0
MAG_00048	Medium Quality Draft	4.09	No	Yes	Yes	36	121	56892	23	168836	0	98.92	1.41	TRUE	d__Bacteria;p__Bacteroidota;c__Bacteroidia;o__Flavobacteriales;f__UBA10329;g__;s__	4.66293	5.81422	0.585096	0.388366	0	0	0	0	0	0	0	0
MAG_00010	High Quality Draft	3.2	Yes	Yes	Yes	44	41	122102	9	302816	0	98.9	0	TRUE	d__Bacteria;p__Krumholzibacteriota;c__Krumholzibacteria;o__JACNKJ01;f__JACNKJ01;g__JACNKJ01;s__	0	0	1.16388	1.206	12.3788	10.9431	2.34783	1.85855	0	0.33701	10.6918	9.95101
MAG_00071	Medium Quality Draft	1.96	No	Yes	No	29	98	27029	19	83986	0	98.73	1.41	TRUE	d__Bacteria;p__Campylobacterota;c__Campylobacteria;o__Campylobacterales;f__Arcobacteraceae;g__;s__	0	0	0	0	0	0	0	0	2.26105	2.24264	0	0
MAG_00055	Medium Quality Draft	2.11	Yes	Yes	No	37	37	123476	5	361507	0	98.65	0	TRUE	d__Bacteria;p__Verrucomicrobiota;c__Verrucomicrobiae;o__Opitutales;f__DSM-45221;g__UBA7441;s__	7.32177	6.54576	0	0	0	0	0	0	0	0	0	0
MAG_00008	Medium Quality Draft	3.77	No	No	Yes	46	33	247900	6	444555	0.16	99.32	1.41	TRUE	d__Bacteria;p__Proteobacteria;c__Alphaproteobacteria;o__Rhodobacterales;f__Rhodobacteraceae;g__Nioella;s__	4.34194	4.49929	1.06512	1.25588	0	0	0	0	0	0	0	0
MAG_00033	Medium Quality Draft	4.64	No	No	Yes	46	178	43215	36	140349	0.16	99.03	2.82	TRUE	d__Bacteria;p__Desulfobacterota;c__Desulfobacteria;o__Desulfobacterales;f__Desulfobacteraceae;g__Desulfobacula;s__	0	0	0	0	2.15647	2.11543	0	0	0	0	0.640579	0.777913
MAG_00003	Medium Quality Draft	1.91	No	No	No	45	28	141669	5	276674	0	97.54	0	TRUE	d__Bacteria;p__Bacteroidota;c__Chlorobia;o__Chlorobiales;f__Chlorobiaceae;g__Chlorobium;s__	1.04554	0.889902	6.2099	8.1346	0	0	0	0	0	0	0	0
MAG_00090	Medium Quality Draft	7.7	Yes	Yes	No	77	574	19387	127	74521	0.07	97.12	7.04	TRUE	d__Bacteria;p__Planctomycetota;c__Planctomycetia;o__Planctomycetales;f__Planctomycetaceae;g__S139-18;s__	0	0	0	0	0.402984	0.500381	0.925666	1.43327	0.749027	0.882061	0	0
MAG_00015	Medium Quality Draft	2.37	No	Yes	Yes	45	46	99390	8	237028	0	96.7	0	TRUE	d__Bacteria;p__Marinisomatota;c__Marinisomatia;o__Marinisomatales;f__JABMOV01;g__JABMOV01;s__	0	0	1.30314	1.56536	6.3147	7.66588	3.76492	4.78492	2.66638	2.73604	1.47239	1.43941
MAG_00057	Medium Quality Draft	2.09	No	No	Yes	41	69	49645	14	176589	0	96.7	0	TRUE	d__Bacteria;p__Marinisomatota;c__Marinisomatia;o__SCGC-AAA003-L08;f__GCA-002704045;g__;s__	0	0	0	0	13.7118	8.46328	51.2973	45.4499	54.581	51.0073	9.89769	8.77149
MAG_00054	Medium Quality Draft	3.46	No	No	Yes	37	41	229911	7	282525	0.22	97.39	0	TRUE	d__Bacteria;p__Proteobacteria;c__Alphaproteobacteria;o__SMXP01;f__SMXP01;g__;s__	0	0	13.3497	10.6715	1.15252	0.819819	0.976878	0.770309	2.09109	2.24557	0	0
MAG_00006	Medium Quality Draft	3.63	No	No	No	46	19	310978	3	1305160	0.75	100	1.41	TRUE	d__Bacteria;p__Proteobacteria;c__Alphaproteobacteria;o__Rhodospirillales;f__Casp-alpha2;g__;s__	0	0	0.299888	0.315184	1.27041	1.4829	1.86399	2.34532	1.1494	1.23756	0	0
MAG_00014	Medium Quality Draft	2.43	No	No	No	33	40	128531	7	256541	0.34	97.6	0	TRUE	d__Bacteria;p__Bacteroidota;c__Bacteroidia;o__Flavobacteriales;f__Flavobacteriaceae;g__Polaribacter;s__	4.34519	4.49076	0	0	0	0	0	0	0	0	0	0
MAG_00001	Medium Quality Draft	2.9	No	No	Yes	43	33	211686	5	460690	0.8	98.78	0	TRUE	d__Bacteria;p__Proteobacteria;c__Alphaproteobacteria;o__Rhodobacterales;f__Rhodobacteraceae;g__;s__	0	0	7.45873	7.49524	0	0	0	0	0	0	0	0
MAG_00070	High Quality Draft	3.07	Yes	Yes	Yes	45	43	126162	8	366882	0	94.51	1.41	TRUE	d__Bacteria;p__Delongbacteria;c__UBA4055;o__CAIWAD01;f__CAIWAD01;g__;s__	0	0	0.372309	0.290904	1.48771	1.08772	2.08601	1.79472	0.897048	0.990121	0	0
MAG_00035	Medium Quality Draft	8.8	No	Yes	Yes	57	317	50971	53	265725	1.12	99.93	1.41	TRUE	d__Bacteria;p__Planctomycetota;c__Planctomycetia;o__Planctomycetales;f__Planctomycetaceae;g__JABMPE01;s__	2.6075	2.4847	0.320784	0.352688	0	0	0	0	0	0	0	0
MAG_00037	Medium Quality Draft	5.16	No	No	No	46	41	238779	7	520688	1.09	99.7	5.63	TRUE	d__Bacteria;p__Proteobacteria;c__Alphaproteobacteria;o__;f__;g__;s__	0	0	0	0	5.95922	5.00837	9.66586	7.67323	4.6175	5.15522	0	0
MAG_00064	Medium Quality Draft	3.89	No	No	Yes	40	118	49722	26	144030	0	93.42	0	TRUE	d__Bacteria;p__SAR324;c__SAR324;o__SAR324;f__NAC60-12;g__;s__	0	0	0	0	5.44844	8.98459	1.5823	2.43111	0.920625	1.06073	23.9879	25.0525
MAG_00164	Medium Quality Draft	2.33	No	No	No	34	166	19725	35	89765	0	93.37	0	TRUE	d__Bacteria;p__Bacteroidota;c__Bacteroidia;o__Flavobacteriales;f__UA16;g__UBA11663;s__	2.49081	2.56511	0	0	0	0	0	0	0	0	0	0
MAG_00043	Medium Quality Draft	4.56	No	No	No	42	5	1082741	2	1716209	0.87	97.17	0	TRUE	d__Bacteria;p__Proteobacteria;c__Alphaproteobacteria;o__UBA2966;f__UBA2966;g__;s__	0	0	0	0	2.48369	3.54176	2.40419	3.31837	0.79522	0.883513	0	0
MAG_00074	Medium Quality Draft	2.05	No	No	Yes	43	89	43031	17	147255	0.91	97.27	5.63	TRUE	d__Bacteria;p__Nitrospirota;c__Thermodesulfovibrionia;o__Thermodesulfovibrionales;f__JdFR-85;g__;s__	0	0	0	0	0	0	0	0	0	0	22.2133	29.4065
MAG_00022	Medium Quality Draft	2.77	Yes	No	Yes	32	160	24781	32	102972	0.98	97.62	1.41	TRUE	d__Bacteria;p__Bacteroidota;c__Bacteroidia;o__NS11-12g;f__UBA9320;g__;s__	2.52925	2.94065	0	0	0	0	0	0	0	0	0	0
MAG_00028	Medium Quality Draft	4.25	No	No	No	41	63	118767	12	541888	1.08	97.85	0	TRUE	d__Bacteria;p__Planctomycetota;c__UBA1135;o__UBA1135;f__UBA1135;g__JACNIZ01;s__	0	0	1.04593	0.974065	8.84556	6.97012	12.0378	10.2823	2.07441	2.18605	3.34813	2.93798
MAG_00027	Medium Quality Draft	2.82	No	No	Yes	42	105	37356	23	137840	0	92.31	0	TRUE	d__Bacteria;p__Marinisomatota;c__Marinisomatia;o__Marinisomatales;f__TCS55;g__TCS55;s__	0	0	0	0	2.64334	2.43085	5.32784	7.02224	4.69769	4.37995	0	0
MAG_00061	Medium Quality Draft	2.05	No	No	Yes	34	49	72214	10	187843	0	92.31	0	TRUE	d__Bacteria;p__Marinisomatota;c__Marinisomatia;o__SCGC-AAA003-L08;f__D37C17;g__JABHHG01;s__	0	0	7.5305	6.14496	1.32633	0.730443	3.37902	2.64201	3.67985	3.59134	0.728543	0.698961
MAG_00021	Medium Quality Draft	5.11	No	Yes	Yes	47	60	171790	9	440962	1.28	98.29	1.41	TRUE	d__Bacteria;p__Actinobacteriota;c__Acidimicrobiia;o__Acidimicrobiales;f__UBA11606;g__;s__	0	0	2.77834	3.13996	0.494683	0.542476	1.50467	1.68658	0.358234	0.409941	0	0
MAG_00017	Medium Quality Draft	3.29	Yes	No	Yes	42	72	113210	11	208068	1.6	99.8	2.82	TRUE	d__Bacteria;p__Proteobacteria;c__Alphaproteobacteria;o__Rhodobacterales;f__Rhodobacteraceae;g__;s__	0	0	4.26093	5.37377	0	0	0	0	0	0	0	0
MAG_00051	Medium Quality Draft	5.87	No	No	Yes	52	68	214784	10	439669	1.38	98.63	5.63	TRUE	d__Bacteria;p__Proteobacteria;c__Alphaproteobacteria;o__GCA-2731375;f__GCA-2731375;g__GCA-2731375;s__	0	0	0	0	0.889992	1.10783	2.20485	2.75077	0.620348	0.650391	0	0
MAG_00013	Medium Quality Draft	4.37	No	Yes	No	44	51	158667	7	1013315	0.91	96.27	0	TRUE	d__Bacteria;p__Proteobacteria;c__Alphaproteobacteria;o__Rhodospirillales;f__Casp-alpha2;g__TMED8;s__	4.03965	3.30089	0.310205	0.440987	0	0	0	0	0	0	0	0
MAG_00062	Medium Quality Draft	2.16	No	Yes	No	36	20	166922	5	362147	0	91.61	0	TRUE	d__Bacteria;p__Desulfobacterota;c__GWC2-55-46;o__GWC2-55-46;f__;g__;s__	0	0	0	0	0	0	0	0	0.566509	0.624924	10.3677	9.03498
MAG_00005	Medium Quality Draft	3.52	No	Yes	Yes	41	21	377913	4	798140	0.59	94.26	1.41	TRUE	d__Bacteria;p__Proteobacteria;c__Gammaproteobacteria;o__Pseudomonadales;f__Pseudohongiellaceae;g__UBA9145;s__	0	0	0	0	0.872737	1.19971	1.85827	2.39511	1.1191	1.1929	0	0
MAG_00083	Medium Quality Draft	2.42	No	No	Yes	36	116	33559	26	82817	0.61	94.07	1.41	TRUE	d__Bacteria;p__Proteobacteria;c__Gammaproteobacteria;o__GCF-002020875;f__GCF-002020875;g__Thiopontia;s__	0	0	6.86367	6.08173	35.5062	45.3966	7.07707	7.64732	12.1469	13.4716	43.511	44.9442
MAG_00011	Medium Quality Draft	2.83	Yes	Yes	No	43	64	77941	10	353380	1.08	96.24	0	TRUE	d__Bacteria;p__Planctomycetota;c__UBA1135;o__UBA1135;f__UBA1135;g__GCA-2746235;s__	0	0	0	0	0	0	0.977038	0.868216	5.04798	5.37715	0.632693	0
MAG_00034	High Quality Draft	4.65	Yes	Yes	Yes	47	155	48836	31	169903	1.15	96.48	1.41	TRUE	d__Bacteria;p__Planctomycetota;c__Planctomycetia;o__Pirellulales;f__UBA1268;g__M30B53;s__	7.58456	7.84789	1.433	0.63263	0	0	0	0	0	0	0	0
MAG_00092	Medium Quality Draft	1.73	No	No	Yes	33	132	19964	29	45503	0.68	93.92	0	TRUE	d__Bacteria;p__Chlamydiota;c__Chlamydiia;o__Chlamydiales;f__Rhabdochlamydiaceae;g__CAIJXB01;s__	0	0	0	0	0	0	0.805231	0.885629	1.80213	1.52925	1.17424	1.04022
MAG_00046	Medium Quality Draft	10.59	No	No	Yes	88	121	138766	23	589686	1.15	96.2	4.23	TRUE	d__Bacteria;p__Planctomycetota;c__Planctomycetia;o__Planctomycetales;f__Planctomycetaceae;g__;s__	0	0	0	0	0.63264	0.482161	0.828292	0.886245	2.45975	3.00028	0	0
MAG_00039	Medium Quality Draft	2.5	No	No	No	32	54	109777	9	248330	0.81	94.09	2.82	TRUE	d__Bacteria;p__Bacteroidota;c__Bacteroidia;o__Flavobacteriales;f__UA16;g__;s__	22.4862	23.1848	0.455679	0.374905	0	0	0	0	0	0	0	0
MAG_00049	Medium Quality Draft	3.39	No	Yes	No	37	15	324208	3	1214358	0.8	93.77	0	TRUE	d__Bacteria;p__Proteobacteria;c__Gammaproteobacteria;o__Pseudomonadales;f__Pseudohongiellaceae;g__UBA9145;s__	3.66103	3.31804	0.889657	0.979009	0	0	0	0	0	0	0	0
MAG_00024	Medium Quality Draft	4.04	Yes	Yes	No	48	109	62712	20	164962	1.99	99.13	1.41	TRUE	d__Bacteria;p__Proteobacteria;c__Alphaproteobacteria;o__Rhodospirillales;f__Casp-alpha2;g__PTLJ01;s__	0	0	0	0	2.17223	3.2378	2.60053	3.52998	1.26058	1.51043	0	0
MAG_00058	Medium Quality Draft	2.53	No	No	No	40	197	17436	47	54738	0.71	92.6	0	TRUE	d__Bacteria;p__Proteobacteria;c__Alphaproteobacteria;o__Rhodobacterales;f__Rhodobacteraceae;g__Marivivens;s__	0	0	8.10581	9.40538	0	0	0	0	0	0	0	0
MAG_00032	High Quality Draft	6.46	Yes	Yes	Yes	53	170	59317	34	232851	1.91	97.97	0	TRUE	d__Bacteria;p__Verrucomicrobiota;c__Verrucomicrobiae;o__Pedosphaerales;f__GCA-2715965;g__GCA-2715965;s__	4.42356	3.30856	0	0	0	0	0	0	0	0	0	0
MAG_00076	Medium Quality Draft	3.64	Yes	Yes	No	45	63	92150	13	223971	0.57	91.19	1.41	TRUE	d__Bacteria;p__Planctomycetota;c__Phycisphaerae;o__Phycisphaerales;f__SM1A02;g__GCA-002862325;s__	37.3234	37.6361	3.21044	4.21842	0	0	0	0	0	0	0	0
MAG_00016	Medium Quality Draft	3.28	No	No	No	40	18	327445	4	755908	1.08	93.01	0	TRUE	d__Bacteria;p__Planctomycetota;c__UBA1135;o__UBA1135;f__UBA1135;g__J029;s__	0	0	14.5803	19.2229	1.87376	1.80358	5.78485	4.97401	3.44797	3.47111	0.624836	0
MAG_00012	Medium Quality Draft	3.69	No	No	Yes	44	37	212368	6	461132	0.84	91.74	0	TRUE	d__Bacteria;p__SAR324;c__SAR324;o__SAR324;f__NAC60-12;g__;s__	5.37896	5.52658	0	0	0	0	0	0	0	0	0	0
MAG_00063	Medium Quality Draft	2.89	No	No	No	47	188	24837	35	107434	1.7	95.74	2.82	TRUE	d__Bacteria;p__Actinobacteriota;c__Actinomycetia;o__Nanopelagicales;f__UBA10799;g__;s__	1.43243	1.80156	1.23327	0.698105	0	0	0	0	0	0	0	0
MAG_00102	Medium Quality Draft	3.29	No	No	Yes	39	234	21553	49	77620	1.52	94.71	2.82	TRUE	d__Bacteria;p__Actinobacteriota;c__Actinomycetia;o__Mycobacteriales;f__Mycobacteriaceae;g__Mycobacterium;s__	14.1027	17.2125	6.6317	2.2569	0	0	0	0	0	0	0	0
MAG_00040	Medium Quality Draft	3.93	No	No	No	37	119	77516	17	165926	1.74	95.77	0	TRUE	d__Bacteria;p__Proteobacteria;c__Alphaproteobacteria;o__Rhodospirillales;f__;g__;s__	0	0	0	0	3.95402	6.17834	0	0	0	0	0	0
MAG_00089	Medium Quality Draft	1.61	No	No	No	33	182	9858	47	49357	0.9	91.55	1.41	TRUE	d__Bacteria;p__Chlamydiota;c__Chlamydiia;o__Chlamydiales;f__JAAKFR01;g__;s__	2.29707	2.25284	0	0	0	0	0	0	0	0	0	0
MAG_00167	Medium Quality Draft	1.96	No	No	No	32	88	40718	15	132982	1.23	93.02	0	TRUE	d__Bacteria;p__Proteobacteria;c__Gammaproteobacteria;o__Pseudomonadales;f__Litoricolaceae;g__HIMB30;s__HIMB30 sp010024125	3.66868	3.82007	0	0	0	0	0	0	0	0	0	0
MAG_00018	Medium Quality Draft	2.27	No	Yes	Yes	46	29	126859	5	390897	2.14	97.44	0	TRUE	d__Bacteria;p__Actinobacteriota;c__Acidimicrobiia;o__Acidimicrobiales;f__MedAcidi-G1;g__UBA3125;s__	0	0	0	0	4.37107	7.51023	10.3435	14.7012	18.161	21.702	0.738943	0.72207
MAG_00110	High Quality Draft	3.42	Yes	Yes	Yes	59	107	52393	24	101495	1.02	91.74	9.86	TRUE	d__Bacteria;p__SAR324;c__SAR324;o__SAR324;f__NAC60-12;g__JCVI-SCAAA005;s__	26.1384	29.7567	0	0	0	0	0	0	0	0	0	0
MAG_00116	Medium Quality Draft	3.77	No	No	No	42	229	25468	44	89305	1.77	95.41	5.63	TRUE	d__Bacteria;p__Proteobacteria;c__Magnetococcia;o__Magnetococcales;f__Magnetaquicoccaceae;g__;s__	0	0	0	0	0	0	0	0	0	0	4.54999	4.31457
MAG_00045	High Quality Draft	3.43	Yes	Yes	Yes	41	157	37393	29	122289	2.03	96.62	4.23	TRUE	d__Bacteria;p__Verrucomicrobiota;c__Kiritimatiellae;o__UBA8416;f__JABMPJ01;g__JABMPJ01;s__	0	0	0	0	2.70355	2.33023	0.903834	0.767296	0.393033	0.419805	1.22613	0.93812
MAG_00094	Medium Quality Draft	1.35	Yes	Yes	Yes	33	83	22000	19	64691	0.23	87.5	0	TRUE	d__Bacteria;p__Chlamydiota;c__Chlamydiia;o__2-12-FULL-49-11;f__2-12-FULL-49-11;g__;s__	0	0	2.35813	2.32438	0	0	0	0	0	0	0	0
MAG_00096	Medium Quality Draft	1.82	No	No	Yes	37	53	69401	10	140347	0	85.75	1.32	TRUE	d__Archaea;p__Nanoarchaeota;c__Nanoarchaeia;o__Woesearchaeales;f__UBA12501;g__;s__	0	0	0	0	5.139	5.03249	3.77896	4.30918	1.69424	1.47388	4.8065	5.08112
MAG_00052	Medium Quality Draft	3.48	No	Yes	Yes	44	24	188146	7	301707	2.2	96.7	0	TRUE	d__Bacteria;p__Krumholzibacteriota;c__Krumholzibacteria;o__LZORAL124-64-63;f__LZORAL124-64-63;g__;s__	0	0	0	0	1.88615	1.73202	2.95748	2.37255	0.907978	1.01658	1.27925	1.13838
MAG_00105	Medium Quality Draft	3.12	No	No	Yes	36	221	22012	44	93123	1.29	91.82	1.41	TRUE	d__Bacteria;p__Actinobacteriota;c__Actinomycetia;o__Mycobacteriales;f__Mycobacteriaceae;g__Mycobacterium;s__	6.70975	7.91499	3.07623	1.38585	0	0	0	0	0	0	0	0
MAG_00009	Medium Quality Draft	3.43	No	No	No	39	89	68566	19	157254	1.24	91.29	0	TRUE	d__Bacteria;p__Proteobacteria;c__Alphaproteobacteria;o__Rhodospirillales;f__2-02-FULL-58-16_A;g__;s__	0	0	1.03689	1.20791	4.58853	7.19682	5.03451	6.66566	7.03016	8.39457	4.56635	5.40259
MAG_00029	Medium Quality Draft	1.22	No	Yes	Yes	34	49	68568	4	235761	0.51	87.57	0	TRUE	d__Bacteria;p__Actinobacteriota;c__Actinomycetia;o__Actinomycetales;f__Microbacteriaceae;g__Pontimonas;s__	4.6952	5.44286	0	0	0	0	0	0	0	0	0	0
MAG_00091	Medium Quality Draft	0.73	Yes	Yes	Yes	40	4	463788	1	463788	0	84.77	0	TRUE	d__Bacteria;p__Patescibacteria;c__Paceibacteria;o__UBA9983_A;f__UBA2100;g__UBA2100;s__	0	0	9.19232	10.1744	0	0	0	0	0	0	0	0
MAG_00031	High Quality Draft	3.71	Yes	Yes	Yes	48	140	38111	31	125818	1.82	93.64	0	TRUE	d__Bacteria;p__Chloroflexota;c__Anaerolineae;o__Anaerolineales;f__EnvOPS12;g__Desulfolinea;s__	0	0	0	0	1.61549	1.10211	0.548697	0.428473	1.37362	1.43881	0	0
MAG_00086	High Quality Draft	6.32	Yes	Yes	Yes	41	147	76942	25	316348	2.7	97.97	0	TRUE	d__Bacteria;p__Verrucomicrobiota;c__Verrucomicrobiae;o__Opitutales;f__JABJCN01;g__JABJCN01;s__	3.5292	3.5332	0	0	0	0	0	0	0	0	0	0
MAG_00131	Medium Quality Draft	0.89	Yes	Yes	Yes	38	8	272055	2	336584	0	84.27	5.63	TRUE	d__Bacteria;p__Dependentiae;c__Babeliae;o__Babeliales;f__GCA-2401785;g__;s__	3.48099	4.35814	0	0	0	0	0	0	0	0	0	0
MAG_00047	Medium Quality Draft	2.06	No	No	No	35	144	21895	31	68544	2.78	97.97	1.41	TRUE	d__Bacteria;p__Campylobacterota;c__Campylobacteria;o__Campylobacterales;f__Sulfurimonadaceae;g__Sulfurimonas;s__	0	0	2.27294	2.00879	0	0	0	0	0.302037	0.311275	0	0
MAG_00023	Medium Quality Draft	7.38	No	No	No	57	124	121712	21	321834	2.7	97.3	1.41	TRUE	d__Bacteria;p__Verrucomicrobiota;c__Verrucomicrobiae;o__Pedosphaerales;f__AAA164-E04;g__AAA164-E04;s__	5.23804	5.08494	0.347217	0.292342	0	0	0	0	0	0	0	0
MAG_00133	Medium Quality Draft	1.26	No	Yes	Yes	27	21	76501	6	210749	0	83.64	3.95	TRUE	d__Archaea;p__Nanoarchaeota;c__Nanoarchaeia;o__Woesearchaeales;f__GW2011-AR9;g__UBA11998;s__	0	0	0	0	0.403575	0.378894	0.389213	0.406295	3.2166	2.54868	1.21661	1.87962
MAG_00147	Medium Quality Draft	1.81	No	No	No	29	197	12198	43	38250	1.56	91.21	2.82	TRUE	d__Bacteria;p__Campylobacterota;c__Campylobacteria;o__Campylobacterales;f__Arcobacteraceae;g__CAIJNA01;s__	0	0	7.93584	6.92886	0	0	0.502751	0	0.539978	0.493671	0	0
MAG_00044	Medium Quality Draft	2.19	Yes	Yes	No	45	33	91528	8	299005	0	83.16	1.32	TRUE	d__Archaea;p__Thermoplasmatota;c__Poseidoniia;o__Poseidoniales;f__Thalassarchaeaceae;g__MGIIb-Q1;s__	0	0	14.2168	11.6171	4.53727	3.64586	5.271	5.49184	3.6998	4.05986	3.71909	3.51586
MAG_00060	High Quality Draft	3.48	Yes	Yes	Yes	44	44	156134	9	289345	2.27	94.32	2.82	TRUE	d__Bacteria;p__Planctomycetota;c__Brocadiae;o__Brocadiales;f__Scalinduaceae;g__Scalindua;s__	0	0	0	0	5.72845	4.57811	0.449309	0.491921	0.388379	0.418224	0	0
MAG_00025	High Quality Draft	3.41	Yes	Yes	Yes	41	83	71088	15	259561	2.78	96.53	1.41	TRUE	d__Bacteria;p__Nitrospinota;c__Nitrospinia;o__Nitrospinales;f__Nitrospinaceae;g__LS-NOB;s__	0	0	0	0	2.79	3.00441	10.9646	14.4167	7.75554	8.67903	0	0
MAG_00072	Medium Quality Draft	3.72	No	Yes	Yes	43	78	69256	13	292148	2.2	93.41	1.41	TRUE	d__Bacteria;p__Krumholzibacteriota;c__Krumholzibacteria;o__LZORAL124-64-63;f__LZORAL124-64-63;g__Glo-17;s__	0.74665	0.760172	2.19913	2.75591	1.24977	1.1748	0.866459	0.677116	0	0.311785	0	0
MAG_00069	Medium Quality Draft	3.49	No	No	Yes	38	308	14753	71	67985	1.65	89.91	1.41	TRUE	d__Bacteria;p__Krumholzibacteriota;c__Krumholzibacteria;o__LZORAL124-64-63;f__LZORAL124-64-63;g__JAHIYU01;s__	0	0	0	0	0.87116	0.861546	0.300919	0	0	0	2.64139	2.04847
MAG_00004	Medium Quality Draft	3	No	No	Yes	36	182	22541	38	113399	1.72	90.07	0	TRUE	d__Bacteria;p__Proteobacteria;c__Gammaproteobacteria;o__GCF-002020875;f__GCF-002020875;g__Thiopontia;s__	0	0	0	0	6.113	6.46998	2.54982	2.7464	2.42381	2.62964	0	0
MAG_00085	Medium Quality Draft	0.86	Yes	Yes	Yes	19	104	11576	21	65576	0.69	84.67	1.41	TRUE	d__Bacteria;p__Firmicutes;c__Bacilli;o__Acholeplasmatales;f__Acholeplasmataceae;g__UBA8290;s__	2.34496	3.50274	0	0	0	0	0	0	0	0	0	0
MAG_00065	Medium Quality Draft	2.01	No	No	No	30	101	36460	17	153178	3.29	97.53	2.82	TRUE	d__Bacteria;p__Campylobacterota;c__Campylobacteria;o__Campylobacterales;f__Arcobacteraceae;g__;s__	0	0	0.842259	0.842995	0	0	0.856712	0	2.5074	2.34857	0	0
MAG_00145	Medium Quality Draft	0.87	Yes	Yes	Yes	34	7	136933	2	296559	0	80.84	1.32	TRUE	d__Archaea;p__Nanoarchaeota;c__Nanoarchaeia;o__SCGC-AAA011-G17;f__GW2011-AR18;g__;s__	0	0	0	0	1.57618	1.16278	0	0	0	0	3.319	4.0678
MAG_00106	Medium Quality Draft	2.83	No	No	Yes	35	155	27372	31	74548	0.61	83.84	1.41	TRUE	d__Bacteria;p__Proteobacteria;c__Gammaproteobacteria;o__GCF-002020875;f__GCF-002020875;g__Thiopontia;s__	0	0	0	0	4.2866	4.64058	2.1307	2.32854	1.26728	1.40866	8.30139	9.63428
MAG_00112	Medium Quality Draft	2.62	No	No	No	29	348	9196	91	38605	0.7	84.16	1.41	TRUE	d__Bacteria;p__Proteobacteria;c__Alphaproteobacteria;o__Rhodobacterales;f__Rhodobacteraceae;g__Lutimaribacter;s__	2.4301	2.36612	0	0	0	0	0	0	0	0	0	0
MAG_00146	Medium Quality Draft	1.14	No	No	No	27	23	90851	3	413002	0	80.37	1.32	TRUE	d__Archaea;p__Nanoarchaeota;c__Nanoarchaeia;o__Woesearchaeales;f__GW2011-AR9;g__UBA11998;s__	0	0	0	0	2.15768	2.34347	4.15409	4.32153	2.24384	1.64391	3.13037	4.53191
MAG_00126	Medium Quality Draft	1.37	No	Yes	No	41	224	6804	64	28336	0	80.01	2.82	TRUE	d__Bacteria;p__Planctomycetota;c__Phycisphaerae;o__Sedimentisphaerales;f__UBA12454;g__;s__	0	0	0	0	1.89417	1.3645	0	0	0	0	0	0
MAG_00030	Medium Quality Draft	4.83	No	No	Yes	44	76	117466	15	300609	3.42	97.01	1.41	TRUE	d__Bacteria;p__Nitrospinota;c__Nitrospinia;o__Nitrospinales;f__;g__;s__	0	0	4.44914	6.16434	0.546539	0.560279	1.61878	1.98335	1.40473	1.47536	0	0
MAG_00079	Medium Quality Draft	1.75	No	No	Yes	33	9	345078	2	657681	0.19	80.37	1.41	TRUE	d__Bacteria;p__Bacteroidota;c__Bacteroidia;o__Flavobacteriales;f__Flavobacteriaceae;g__BACL21;s__	5.75294	7.09564	0	0	0	0	0	0	0	0	0	0
MAG_00174	Medium Quality Draft	2.15	No	No	No	31	208	14163	53	46175	1.02	84.17	1.41	TRUE	d__Bacteria;p__Proteobacteria;c__Gammaproteobacteria;o__GCF-002020875;f__GCF-002020875;g__;s__	0	0	0	0	1.2404	1.43056	1.90516	2.17036	0.571556	0.616689	0	0
MAG_00066	Medium Quality Draft	3.27	Yes	Yes	No	40	98	74544	17	161313	3.2	95.06	5.63	TRUE	d__Bacteria;p__Proteobacteria;c__Gammaproteobacteria;o__Coxiellales;f__Coxiellaceae;g__;s__	8.83759	8.70519	0.664874	0	0	0	0	0	0	0	0	0
MAG_00134	Medium Quality Draft	1.35	Yes	Yes	Yes	30	23	131088	4	192419	0.93	83.18	2.63	TRUE	d__Archaea;p__Nanoarchaeota;c__Nanoarchaeia;o__Woesearchaeales;f__GW2011-AR9;g__UBA11998;s__	0	0	0	0	1.51704	1.09073	5.54453	4.51176	0	0	1.30784	1.73693
MAG_00068	Medium Quality Draft	5.31	No	No	Yes	48	174	51366	34	148686	3.36	94.96	4.23	TRUE	d__Bacteria;p__Proteobacteria;c__Magnetococcia;o__Magnetococcales;f__Magnetaquicoccaceae;g__;s__	0	0	0	0	13.8812	14.1346	0	0	0	0	1.87828	1.74811
MAG_00020	Medium Quality Draft	1.55	No	No	Yes	36	42	51010	10	145580	0.81	82.04	0	TRUE	d__Bacteria;p__Myxococcota;c__UBA727;o__UBA727;f__;g__;s__	0	0	1.29888	1.41538	0	0	0	0	0.816091	0.772373	0	0
MAG_00183	Medium Quality Draft	1.66	No	No	No	29	231	9227	57	32736	1.15	83.61	1.41	TRUE	d__Bacteria;p__Campylobacterota;c__Campylobacteria;o__Campylobacterales;f__Arcobacteraceae;g__CAIJNA01;s__	0	0	2.86142	2.65271	0	0	0	0	0	0	0	0
MAG_00142	Medium Quality Draft	3.96	No	No	Yes	46	667	6853	190	27834	1.35	84.5	2.82	TRUE	d__Bacteria;p__Verrucomicrobiota;c__Verrucomicrobiae;o__Pedosphaerales;f__UBA1096;g__;s__	0	0	0	0	0	0	0.676138	0.864471	1.30251	1.33542	0	0
MAG_00160	Medium Quality Draft	0.65	No	Yes	Yes	37	7	170435	2	193309	0	77.73	1.32	TRUE	d__Archaea;p__Nanoarchaeota;c__Nanoarchaeia;o__SCGC-AAA011-G17;f__UBA489;g__JABIKK01;s__	0	0	10.4939	13.8356	2.10996	1.81575	2.73521	2.18878	9.22149	6.97074	0	0
MAG_00067	Medium Quality Draft	8.56	No	Yes	No	41	590	20571	132	73799	3.55	95.27	0	TRUE	d__Bacteria;p__Myxococcota;c__Bradymonadia;o__;f__;g__;s__	0	0	0	0	0	0	0.509124	0.614341	1.80701	2.0827	2.72752	2.31365
MAG_00127	Medium Quality Draft	3	No	No	Yes	39	429	8192	118	33380	2.78	91.15	5.63	TRUE	d__Bacteria;p__Desulfobacterota;c__Desulfobulbia;o__Desulfobulbales;f__Desulfurivibrionaceae;g__Desulfobia;s__	0	0	0	0	0.529185	0.367643	0	0	0	0	2.09598	1.97721
MAG_00075	Medium Quality Draft	3.76	No	No	Yes	33	541	8235	144	34808	0.93	81.62	1.41	TRUE	d__Bacteria;p__Proteobacteria;c__Magnetococcia;o__Magnetococcales;f__UBA8363;g__;s__	0	0	0	0	1.55001	1.94528	0	0	0	0	0.785493	0.864527
MAG_00162	Medium Quality Draft	0.93	Yes	Yes	Yes	42	55	35212	7	152969	0	76.64	5.26	TRUE	d__Archaea;p__Nanoarchaeota;c__Nanoarchaeia;o__SCGC-AAA011-G17;f__PNOQ01;g__;s__	0	0	2.02069	2.45614	0	0	0	0	0	0	0	0
MAG_00156	Medium Quality Draft	1.15	No	Yes	Yes	28	51	57370	6	159294	0.07	76.64	2.63	TRUE	d__Archaea;p__Nanoarchaeota;c__Nanoarchaeia;o__SCGC-AAA011-G17;f__GW2011-AR17;g__JABHZQ01;s__	0	0	0	0	0	0	0	0	0	0	4.7844	6.08562
MAG_00132	Medium Quality Draft	1.17	No	Yes	No	26	16	153434	3	356568	0.93	80.84	3.95	TRUE	d__Archaea;p__Nanoarchaeota;c__Nanoarchaeia;o__Woesearchaeales;f__GW2011-AR9;g__;s__	0	0	0	0	0.716262	0.585891	1.02144	1.07626	4.8022	3.77911	0.596384	0.722789
MAG_00149	Medium Quality Draft	0.69	No	No	Yes	38	4	518434	1	518434	0	76.17	1.32	TRUE	d__Archaea;p__Nanoarchaeota;c__Nanoarchaeia;o__SCGC-AAA011-G17;f__PNOQ01;g__JABJPM01;s__	0	0	0	0	1.13345	0.907039	2.35178	1.22656	1.86561	1.59268	0	0
MAG_00151	Medium Quality Draft	1	Yes	Yes	Yes	23	50	33233	11	88973	0	76.17	2.63	TRUE	d__Archaea;p__Nanoarchaeota;c__Nanoarchaeia;o__Woesearchaeales;f__GW2011-AR9;g__;s__	0	0	0	0	4.01705	4.18886	3.35098	2.61586	1.33748	0.943022	0	0
MAG_00154	Medium Quality Draft	0.7	Yes	Yes	Yes	35	13	96953	3	199750	0	76.17	1.32	TRUE	d__Archaea;p__Nanoarchaeota;c__Nanoarchaeia;o__SCGC-AAA011-G17;f__PNOQ01;g__JABIBT01;s__	0	0	0	0	0.518728	0.350087	0	0	0	0	7.35985	9.59695
MAG_00026	Medium Quality Draft	8.36	No	Yes	Yes	49	296	44226	54	190869	3.87	95.48	4.23	TRUE	d__Bacteria;p__Myxococcota_A;c__UBA796;o__UBA9615;f__;g__;s__	0	0	0	0	0.983925	1.07816	2.75782	2.55714	3.32334	3.57806	0	0
MAG_00125	Medium Quality Draft	1.75	Yes	Yes	Yes	36	74	33328	15	124607	0	76.08	0	TRUE	d__Bacteria;p__Patescibacteria;c__Gracilibacteria;o__GCA-2401425;f__;g__;s__	0	0	0	0	1.07073	0.612675	0.28016	0	0	0	4.68285	4.14111
MAG_00082	Medium Quality Draft	3.2	No	Yes	Yes	37	235	17441	51	71976	3.42	93.16	2.82	TRUE	d__Bacteria;p__Nitrospinota;c__Nitrospinia;o__Nitrospinales;f__Nitrospinaceae;g__Nitromaritima;s__	0	0	0	0	0.871503	0.994363	0.779256	1.08779	1.16633	1.33515	0	0
MAG_00117	Medium Quality Draft	1.55	No	Yes	Yes	23	62	103475	5	372905	2.01	85.98	2.63	TRUE	d__Archaea;p__Nanoarchaeota;c__Nanoarchaeia;o__Woesearchaeales;f__GW2011-AR9;g__UBA11998;s__	0	0	0	0	0.991188	0.890118	1.38117	0.985669	7.00134	5.22275	0	0
MAG_00036	Medium Quality Draft	2.12	No	No	No	28	241	11001	60	93445	3.1	91.28	1.41	TRUE	d__Bacteria;p__Proteobacteria;c__Gammaproteobacteria;o__Legionellales;f__Legionellaceae;g__Legionella_A;s__	0	0	0	0	0	0	0.725872	1.5874	0.587202	0.638622	0.635634	0
MAG_00184	Medium Quality Draft	2.32	No	No	No	23	182	18885	43	47662	1.37	81.65	2.82	TRUE	d__Bacteria;p__Proteobacteria;c__Gammaproteobacteria;o__GCF-002020875;f__GCF-002020875;g__Thiopontia;s__	0	0	0	0	2.74802	3.16546	1.93825	2.12207	4.16114	4.58901	6.75402	7.51104
MAG_00150	Medium Quality Draft	0.58	Yes	Yes	Yes	39	16	69437	4	87620	0	74.77	1.32	TRUE	d__Archaea;p__Nanoarchaeota;c__Nanoarchaeia;o__UBA10117;f__ARS21;g__;s__	0	0	0	0	4.73991	5.27966	4.2357	4.18123	1.33955	1.01482	2.05012	3.74934
MAG_00113	Medium Quality Draft	1.23	Yes	Yes	Yes	43	8	258162	2	411059	0.56	77.37	1.41	TRUE	d__Bacteria;p__Patescibacteria;c__ABY1;o__Magasanikbacterales;f__UBA922;g__;s__	0	0	0	0	0.433408	0.433495	3.43743	4.26712	0.669539	0.664751	0	0
MAG_00153	Medium Quality Draft	0.73	No	No	Yes	38	20	183736	2	192928	0	74.53	1.32	TRUE	d__Archaea;p__Nanoarchaeota;c__Nanoarchaeia;o__SCGC-AAA011-G17;f__PNOQ01;g__JABJPM01;s__	0	0	0	0	1.75589	1.231	0.501278	0	0	0	3.25478	3.47052
MAG_00163	Medium Quality Draft	0.82	Yes	Yes	Yes	33	58	22702	13	48644	0.47	76.64	6.58	TRUE	d__Archaea;p__Nanoarchaeota;c__Nanoarchaeia;o__Woesearchaeales;f__J072;g__;s__	0	0	0	0	0.378778	0.272928	0.344183	0.308999	1.60764	1.54005	0	0
MAG_00084	Medium Quality Draft	4.08	No	No	Yes	47	147	43954	30	158756	4.32	95.73	8.45	TRUE	d__Bacteria;p__Nitrospinota;c__Nitrospinia;o__Nitrospinales;f__;g__;s__	0	0	0	0	0.479077	0.548764	0.561471	0.72958	1.40862	1.5311	0	0.540964
MAG_00138	Medium Quality Draft	1.19	No	No	Yes	32	34	83086	5	239232	0.93	78.76	1.32	TRUE	d__Archaea;p__Nanoarchaeota;c__Nanoarchaeia;o__Woesearchaeales;f__GW2011-AR9;g__CABZYC01;s__	0	0	0	0	1.36477	0.974695	3.1138	2.84229	0	0	0	0
MAG_00180	Medium Quality Draft	6.83	No	No	No	43	226	47003	44	221173	3.23	90.02	4.23	TRUE	d__Bacteria;p__Myxococcota_A;c__UBA796;o__UBA796;f__CAJQPC01;g__;s__	0	0	2.97082	3.43995	0	0	0	0	0	0	0	0
MAG_00081	Medium Quality Draft	0.85	No	Yes	Yes	37	79	17666	17	38525	0	73.76	0	TRUE	d__Bacteria;p__Patescibacteria;c__ABY1;o__UBA1558;f__GWA2-36-10;g__JABIAL01;s__	0	0	0.557744	0.823955	0.897458	0.780503	0.438217	0.43299	0.440646	0.431312	0	0
MAG_00041	Medium Quality Draft	4.06	No	Yes	Yes	44	138	45989	28	140480	3.82	92.73	2.82	TRUE	d__Bacteria;p__Chloroflexota;c__Anaerolineae;o__Anaerolineales;f__UBA11858;g__NIOZ-UU35;s__	0	0	0.296998	0.248116	8.65755	5.99995	1.51745	1.38247	1.4587	1.58032	11.1245	10.4933
MAG_00172	Medium Quality Draft	1.55	No	No	No	39	61	41565	14	115431	2.82	87.59	1.41	TRUE	d__Bacteria;p__Proteobacteria;c__Gammaproteobacteria;o__GCF-002020875;f__GCF-002020875;g__;s__	111.975	100.709	5.47952	6.16314	0	0	0	0	0	0	0	0
MAG_00078	Medium Quality Draft	1.46	No	No	No	18	166	10572	38	47915	0.54	76.08	1.41	TRUE	d__Bacteria;p__Bacteroidota;c__Bacteroidia;o__Flavobacteriales;f__Schleiferiaceae;g__UBA10364;s__	13.5025	15.7776	5.81329	4.81973	0	0	0	0	0	0	0	0
MAG_00115	Medium Quality Draft	5.77	Yes	Yes	Yes	22	814	8618	228	34520	0.91	77.89	1.41	TRUE	d__Bacteria;p__Bdellovibrionota;c__Oligoflexia;o__;f__;g__;s__	0	0	0	0	2.59941	1.15351	0	0	0	0	0	0
MAG_00053	Medium Quality Draft	7.78	No	No	No	54	248	66206	38	207408	3.55	91.05	5.63	TRUE	d__Bacteria;p__Myxococcota;c__UBA9042;o__UBA9042;f__UBA9042;g__;s__	0	0	2.59864	3.13101	0	0	0	0	0	0	0	0
MAG_00109	Medium Quality Draft	1.14	No	Yes	Yes	38	5	609237	1	609237	1.12	78.65	1.41	TRUE	d__Bacteria;p__Patescibacteria;c__ABY1;o__Magasanikbacterales;f__UBA922;g__;s__	0	0	0	0	6.38464	5.53807	1.9291	2.25593	0	0	0.908423	1.41172
MAG_00124	Medium Quality Draft	1.36	Yes	Yes	Yes	45	28	76725	7	141303	0.5	75.25	1.41	TRUE	d__Bacteria;p__Patescibacteria;c__ABY1;o__UBA9570;f__XYC2-FULL-38-9;g__;s__	0	0	0	0	2.33885	2.31554	0	0	0	0	0.609468	0.614004
MAG_00042	Medium Quality Draft	4.62	No	No	No	61	548	10743	131	50192	3.63	90.9	4.23	TRUE	d__Bacteria;p__Proteobacteria;c__Gammaproteobacteria;o__Beggiatoales;f__Beggiatoaceae;g__Thiomargarita;s__	0	0	0	0	1.73886	0.650679	1.39293	1.62542	0	0	1.0165	1.97011
MAG_00159	Medium Quality Draft	1.01	Yes	Yes	Yes	33	52	27613	11	83432	0.47	75	1.32	TRUE	d__Archaea;p__Nanoarchaeota;c__Nanoarchaeia;o__SCGC-AAA011-G17;f__GW2011-AR18;g__JAGVXZ01;s__	0	0	0	0	0.450325	0.336673	0.309609	0	0.776624	0.612555	2.27034	2.37521
MAG_00121	Medium Quality Draft	1.18	No	No	Yes	31	55	31830	11	141462	0.56	75.17	0	TRUE	d__Bacteria;p__Patescibacteria;c__JAEDAM01;o__BD1-5;f__UBA6164;g__UBA6164;s__	0	0	0	0	1.21733	0.79814	13.9996	5.83953	2.9419	2.45099	3.96572	3.74828
MAG_00111	Medium Quality Draft	0.93	Yes	Yes	Yes	41	3	319883	2	336821	0	71.29	0	TRUE	d__Bacteria;p__Patescibacteria;c__ABY1;o__Magasanikbacterales;f__;g__;s__	0	0	0	0	0.749196	0.776782	3.92645	5.19336	1.88199	2.13336	0	0
MAG_00087	Medium Quality Draft	4.88	No	No	Yes	49	654	8976	164	114825	3.87	90.38	2.82	TRUE	d__Bacteria;p__Myxococcota;c__XYA12-FULL-58-9;o__XYA12-FULL-58-9;f__JABJBS01;g__JABJBS01;s__	0	0	1.03397	1.10924	0	0.278959	0.337855	0.378538	0	0	0	0
MAG_00129	Medium Quality Draft	1.32	No	Yes	Yes	34	54	46135	11	134023	1.85	80.09	0	TRUE	d__Bacteria;p__Patescibacteria;c__Gracilibacteria;o__UBA1369;f__UBA12470;g__CG2-30-44-17;s__	0	0	0	0	3.10837	2.69284	0	0	0	0	0	0
MAG_00088	Medium Quality Draft	8.37	No	No	No	58	345	37425	70	173250	4.19	91.4	7.04	TRUE	d__Bacteria;p__Myxococcota_A;c__UBA796;o__UBA796;f__;g__;s__	0	0	0	0	0	0	1.85853	1.77299	1.11666	1.25516	1.73643	1.39862
MAG_00171	Medium Quality Draft	0.94	Yes	Yes	Yes	40	6	272640	2	299124	0.56	73.15	0	TRUE	d__Bacteria;p__Patescibacteria;c__ABY1;o__Magasanikbacterales;f__UBA922;g__UBA10181;s__	0	0	3.03169	3.77207	0	0	0	0	0	0	0	0
MAG_00157	Medium Quality Draft	2.43	No	No	No	22	382	7505	107	25073	2.01	80.39	0	TRUE	d__Bacteria;p__Proteobacteria;c__Gammaproteobacteria;o__Pseudomonadales;f__DSM-21967;g__;s__	0	0	1.58174	1.3198	0	0	0	0	0	0	0	0
MAG_00097	Medium Quality Draft	1	Yes	Yes	Yes	42	14	155062	3	208102	0	70.3	0	TRUE	d__Bacteria;p__Patescibacteria;c__ABY1;o__SG8-24;f__GWF2-40-263;g__JAAZYG01;s__	0	0	0	0	0.614418	0.971989	0.632563	0.780373	1.67624	1.57667	0	0
MAG_00136	Medium Quality Draft	1.33	No	Yes	No	22	241	6271	76	17586	0.79	74.15	1.41	TRUE	d__Bacteria;p__Proteobacteria;c__Gammaproteobacteria;o__UBA12402;f__UBA12402;g__GCA-2707695;s__	0.849601	0.833971	0.817601	0.976906	0	0	0	0	0	0	0	0
MAG_00118	Medium Quality Draft	1.08	Yes	No	Yes	36	53	33673	12	61410	0.56	72.78	2.82	TRUE	d__Bacteria;p__Patescibacteria;c__ABY1;o__Magasanikbacterales;f__UBA922;g__JAGOTR01;s__	0	0	0	0	1.23104	1.29442	0.639373	0.782774	0	0	0.770282	0.888148
MAG_00100	Medium Quality Draft	2.29	No	No	No	36	302	9438	75	40322	1.96	78.8	0	TRUE	d__Bacteria;p__Proteobacteria;c__Gammaproteobacteria;o__GCA-2729495;f__GCA-2729495;g__GCA-2729495;s__	0	0	1.53727	1.48754	0	0	0	0	0	0	0	0
MAG_00099	Medium Quality Draft	0.9	No	No	No	39	9	176287	2	335656	0	68.98	0	TRUE	d__Bacteria;p__Patescibacteria;c__ABY1;o__UBA1558;f__GWA2-36-10;g__;s__	0	0	0	0	1.11008	0.848067	0	0	0	0	8.61473	11.6144
MAG_00038	Medium Quality Draft	7.56	No	No	Yes	65	150	142162	17	350456	4.35	90.65	4.23	TRUE	d__Bacteria;p__Myxococcota_A;c__UBA796;o__UBA796;f__;g__;s__	7.14942	6.65988	1.19922	1.252	0	0	0	0	0	0	0	0
MAG_00103	Medium Quality Draft	1	Yes	Yes	Yes	39	5	229677	2	329600	0	68.81	0	TRUE	d__Bacteria;p__Patescibacteria;c__ABY1;o__SG8-24;f__GWF2-40-263;g__JAAZYG01;s__	0	0	0	0	0.980215	1.09738	0.54451	0.647343	2.29342	2.49333	0	0
MAG_00155	Medium Quality Draft	0.5	Yes	Yes	Yes	39	17	83735	3	104972	0.93	72.9	1.32	TRUE	d__Archaea;p__Nanoarchaeota;c__Nanoarchaeia;o__UBA10117;f__ARS21;g__JAAZWY01;s__	0	0	0	0	8.6526	12.1858	27.8776	28.3058	33.8173	28.1838	5.60536	10.5169
MAG_00059	Medium Quality Draft	10.91	No	Yes	Yes	54	521	31214	111	106568	5.69	96.45	5.63	TRUE	d__Bacteria;p__Myxococcota;c__UBA9042;o__GCA-2863065;f__GCA-2863065;g__;s__	0	0	0	0	0.884081	0.949425	1.42493	1.39777	0.625142	0.707356	2.95022	2.72932
MAG_00166	Medium Quality Draft	0.76	No	Yes	Yes	36	15	108531	3	161272	1.87	77.1	3.95	TRUE	d__Archaea;p__Nanoarchaeota;c__Nanoarchaeia;o__SCGC-AAA011-G17;f__UBA489;g__JABIKK01;s__	0	0	0	0	18.5374	16.5795	36.5775	29.891	4.79593	3.83647	0	0
MAG_00073	Medium Quality Draft	1.12	Yes	Yes	Yes	44	8	274804	2	308085	1.69	75.84	1.41	TRUE	d__Bacteria;p__Patescibacteria;c__ABY1;o__Magasanikbacterales;f__UBA922;g__;s__	0	0	0	0	0.551353	0.499875	0.561109	0.781211	4.44352	4.98966	0.953459	1.11169
MAG_00107	Medium Quality Draft	1.14	No	Yes	No	37	63	25394	12	106193	4.03	87.54	3.95	TRUE	d__Archaea;p__Thermoproteota;c__Nitrososphaeria;o__Nitrososphaerales;f__Nitrosopumilaceae;g__Nitrosopumilus;s__	0	0	14.4743	19.4811	10.452	10.7469	43.5247	35.7854	115.1	100.548	1.69679	2.14447
MAG_00148	Medium Quality Draft	1.06	Yes	Yes	No	32	128	10954	31	29785	1.12	72.92	2.82	TRUE	d__Bacteria;p__Patescibacteria;c__JAEDAM01;o__BD1-5;f__UBA6164;g__JAAXWG01;s__	0	0	1.54014	1.94936	0	0	0	0	0	0	0	0
MAG_00152	Medium Quality Draft	1.41	No	No	No	33	10	229568	3	315136	0.85	71.37	1.41	TRUE	d__Bacteria;p__Patescibacteria;c__Gracilibacteria;o__UBA4473;f__;g__;s__	0	0	0	0	11.3688	7.00831	0	0	0	0	0	0
MAG_00114	Medium Quality Draft	1.26	Yes	Yes	No	47	92	21847	20	69667	0.43	69.23	1.41	TRUE	d__Bacteria;p__Patescibacteria;c__ABY1;o__Magasanikbacterales;f__UBA922;g__UM-FILTER-37-12;s__	0	0	0	0	5.55026	7.81359	4.52227	6.16268	1.83147	1.85704	0	0
MAG_00161	Medium Quality Draft	0.57	Yes	Yes	Yes	35	20	173752	2	193771	1.87	75.47	2.63	TRUE	d__Archaea;p__Nanoarchaeota;c__Nanoarchaeia;o__SCGC-AAA011-G17;f__PNOQ01;g__;s__	0	0	0	0	1.75771	1.13382	4.07744	2.0208	13.9476	11.0385	0	0
MAG_00141	Medium Quality Draft	1.51	No	No	No	27	116	17087	26	93506	0	65.94	0	TRUE	d__Bacteria;p__Patescibacteria;c__JAEDAM01;o__BD1-5;f__UBA6164;g__UBA6164;s__	0	0	0	0.24932	7.15788	3.92516	11.4427	4.78864	8.6638	7.25652	10.6569	10.8789
MAG_00119	Medium Quality Draft	0.9	Yes	Yes	Yes	45	6	216325	2	293607	0	65.38	0	TRUE	d__Bacteria;p__Patescibacteria;c__ABY1;o__SG8-24;f__UBA11717;g__UBA11717;s__	0	0	3.43182	3.83457	0	0	0	0	0	0	0.672367	0.73397
MAG_00170	Medium Quality Draft	0.94	No	No	No	33	22	82768	4	160936	0.93	70.02	1.32	TRUE	d__Archaea;p__Nanoarchaeota;c__Nanoarchaeia;o__Pacearchaeales;f__GW2011-AR1;g__ARS1285;s__	0	0	0	0	6.00256	7.28547	24.437	20.3002	9.88624	9.31441	0	0
MAG_00098	Medium Quality Draft	10.18	No	Yes	Yes	45	361	43547	71	130127	5.85	93.55	8.45	TRUE	d__Bacteria;p__Myxococcota_A;c__UBA796;o__UBA9615;f__;g__;s__	0	0	0	0	1.32291	1.38224	0	0	0	0	5.07263	4.35755
MAG_00169	Medium Quality Draft	0.82	No	No	Yes	21	104	9985	23	40856	0	64.02	1.32	TRUE	d__Archaea;p__Nanoarchaeota;c__Nanoarchaeia;o__SCGC-AAA011-G17;f__GW2011-AR18;g__;s__	0	0	0	0	4.74653	3.68256	19.382	20.2675	0.808918	0.767514	0	0
MAG_00101	Medium Quality Draft	2.05	No	No	Yes	27	364	6169	109	22013	0.88	67.63	0	TRUE	d__Bacteria;p__Proteobacteria;c__Gammaproteobacteria;o__;f__;g__;s__	0	0	0.953799	1.00075	0	0	0	0	0.328503	0.377892	0	0
MAG_00080	Medium Quality Draft	2.08	No	No	No	39	203	15134	35	101691	3.42	80.17	1.41	TRUE	d__Bacteria;p__Actinobacteriota;c__Acidimicrobiia;o__Acidimicrobiales;f__Ilumatobacteraceae;g__Casp-actino5;s__	14.8242	10.2227	0.949359	1.74054	0	0	0	0	0	0	0	0
MAG_00095	Medium Quality Draft	2.17	No	No	Yes	37	55	163222	5	362157	6.45	94.09	5.63	TRUE	d__Bacteria;p__Bacteroidota;c__Bacteroidia;o__Flavobacteriales;f__Schleiferiaceae;g__;s__	6.18258	6.58031	0	0	0	0	0	0	0	0	0	0
MAG_00093	Medium Quality Draft	0.78	Yes	Yes	Yes	37	5	475257	1	475257	0.85	65.81	0	TRUE	d__Bacteria;p__Patescibacteria;c__ABY1;o__SG8-24;f__UBA9934;g__UM-FILTER-41-35;s__	0	0	0	0	2.6921	2.48777	7.00958	7.97102	0	0	0	0
MAG_00128	Medium Quality Draft	1.31	Yes	Yes	No	53	62	29251	15	77046	0.85	64.96	2.82	TRUE	d__Bacteria;p__Patescibacteria;c__ABY1;o__Magasanikbacterales;f__GCA-002688135;g__GCA-002688135;s__	0	0	0	0	0.564075	0.685711	0	0	0	0	4.39653	3.8708
MAG_00108	Medium Quality Draft	0.96	Yes	Yes	No	44	37	51842	6	166153	0.99	65.35	0	TRUE	d__Bacteria;p__Patescibacteria;c__Microgenomatia;o__UBA1400;f__PJMF01;g__JABBGTR01;s__	0	0	3.02177	2.76448	0.526187	0.517015	0	0	0	0	0	0
MAG_00056	Medium Quality Draft	11.85	No	No	Yes	48	587	29045	127	111279	7.12	94.52	5.63	TRUE	d__Bacteria;p__Myxococcota;c__UBA9042;o__PHBI01;f__;g__;s__	0	0	0	0	0.612693	0.642516	0.637453	0.614598	1.61368	1.83761	2.95657	2.38135
MAG_00168	Medium Quality Draft	1.44	No	No	No	21	219	8296	59	30463	2.76	71.82	7.89	TRUE	d__Archaea;p__Nanoarchaeota;c__Nanoarchaeia;o__Woesearchaeales;f__GW2011-AR9;g__JABHXC01;s__	0	0	0	0	0	0	0	0	2.3862	2.06601	2.25979	2.92385
MAG_00123	Medium Quality Draft	7.11	No	No	No	34	824	10789	207	52437	4.19	78.87	1.41	TRUE	d__Bacteria;p__Myxococcota;c__Polyangia;o__GCA-2747355;f__;g__;s__	0	0	0	0	0.764167	0.565994	1.64043	1.63993	0.450459	0.498173	1.6219	1.79767
MAG_00158	Medium Quality Draft	1.09	Yes	Yes	Yes	24	21	82943	5	193851	0	57.14	0	TRUE	d__Bacteria;p__Marinisomatota;c__Marinisomatia;o__Marinisomatales;f__TCS55;g__UBA2126;s__UBA2126 sp002256485	0	0	0	0	92.6944	92.3895	100.537	111.35	150.801	139.87	165.747	160.948
MAG_00182	Medium Quality Draft	1.6	No	No	No	17	318	5413	97	31121	0	56.79	0	TRUE	d__Bacteria;p__Marinisomatota;c__Marinisomatia;o__Marinisomatales;f__TCS55;g__;s__	0	0	0	0	0	0	0	0	1.6117	1.53066	0	0
MAG_00140	Medium Quality Draft	0.91	Yes	Yes	Yes	31	132	8027	39	36345	0.69	59.9	1.41	TRUE	d__Bacteria;p__Patescibacteria;c__ABY1;o__Magasanikbacterales;f__UBA10197;g__;s__	0	0	0	0	0	0	0	0.324231	0.747755	0.882895	1.00474	1.17877
MAG_00120	Medium Quality Draft	5.73	No	No	No	31	1190	4954	378	41890	3.01	71.28	1.41	TRUE	d__Bacteria;p__Myxococcota_A;c__UBA796;o__UBA796;f__GCA-2862545;g__;s__	0	0	0	0	1.38244	1.34898	0.504712	0.509837	0	0	0	0
MAG_00122	Medium Quality Draft	5.56	No	No	No	29	1093	5409	326	24760	2.77	68.7	7.04	TRUE	d__Bacteria;p__Myxococcota;c__UBA9042;o__UBA9042;f__UBA9042;g__;s__	0	0	0	0	0	0.379493	1.11966	1.307	0.58663	0.640252	1.38274	1.36257
MAG_00137	Medium Quality Draft	0.87	Yes	No	Yes	28	41	38586	9	63479	0.85	58.97	0	TRUE	d__Bacteria;p__Patescibacteria;c__ABY1;o__SG8-24;f__UBA9934;g__UBA9934;s__	0	0	0.676721	0.779194	0.59233	0.533234	0	0	0	0	2.34648	3.01891
MAG_00173	Medium Quality Draft	0.83	No	No	No	32	113	9233	31	25150	0	54.61	1.41	TRUE	d__Bacteria;p__Patescibacteria;c__ABY1;o__SG8-24;f__GWF2-40-263;g__JAAZYG01;s__	0	0	0	0	0	0	0	0	1.21709	1.20127	0	0.634043
MAG_00135	Medium Quality Draft	0.85	No	Yes	Yes	43	61	21483	15	43816	0.85	58.83	0	TRUE	d__Bacteria;p__Patescibacteria;c__ABY1;o__SG8-24;f__UBA9934;g__UM-FILTER-41-21;s__	0	0	0	0	1.70849	2.55385	4.56381	6.34996	0	0	0	0
MAG_00077	Medium Quality Draft	6.06	No	Yes	Yes	33	253	38938	46	168720	5	79.46	1.41	TRUE	d__Bacteria;p__Myxococcota_A;c__UBA796;o__;f__;g__;s__	0	0	0	0	1.51955	1.72841	0	0	0	0	4.45958	3.75577
MAG_00050	Medium Quality Draft	2.07	No	No	No	35	261	9453	61	53701	7.64	90.93	5.63	TRUE	d__Bacteria;p__Actinobacteriota;c__Acidimicrobiia;o__Acidimicrobiales;f__Ilumatobacteraceae;g__Casp-actino5;s__	3.26164	2.57799	0.438735	0.708545	0	0	0	0	0	0	0	0
MAG_00104	Medium Quality Draft	7.07	No	No	No	56	235	54018	39	196115	4.11	72.61	5.63	TRUE	d__Bacteria;p__Myxococcota_A;c__UBA796;o__UBA796;f__CAJQPC01;g__;s__	0	0	2.74242	3.1138	0	0	0	0	0	0	0	0
MAG_00139	Medium Quality Draft	1.12	Yes	Yes	Yes	49	13	113045	4	232255	3.96	71.29	4.23	TRUE	d__Bacteria;p__Patescibacteria;c__ABY1;o__Magasanikbacterales;f__UBA10197;g__;s__	0	0	0	0	0	0	0.401992	0.530401	6.47765	6.52423	0	0
MAG_00175	Medium Quality Draft	1.13	Yes	Yes	Yes	28	6	320026	2	516070	0	48.67	0	TRUE	d__Archaea;p__Thermoplasmatota;c__Poseidoniia;o__Poseidoniales;f__Thalassarchaeaceae;g__;s__	0	0	4.58828	4.61692	0	0	0	0	0	0	0	0
MAG_00165	Medium Quality Draft	0.76	No	Yes	No	36	92	11011	19	61528	5.45	71.42	5.26	TRUE	d__Archaea;p__Nanoarchaeota;c__Nanoarchaeia;o__SCGC-AAA011-G17;f__PNOQ01;g__JABIBT01;s__	0	0	0	0	1.25688	0.885656	0	0	0	0	2.98878	3.32194
MAG_00179	Medium Quality Draft	1.31	No	No	No	10	314	4058	109	13851	1.09	47.47	5.63	TRUE	d__Bacteria;p__Bacteroidota;c__Bacteroidia;o__Flavobacteriales;f__GCA-002722245;g__;s__	0	0	1.21175	0.870604	0	0	0	0	0	0	0	0
MAG_00143	Medium Quality Draft	6.64	No	No	Yes	39	903	8954	231	53777	7.12	76.72	5.63	TRUE	d__Bacteria;p__Myxococcota_A;c__UBA796;o__UBA796;f__CAJQPC01;g__;s__	0	0	0	0	0	0	3.25174	3.08863	0.762146	0.848673	0	0
MAG_00181	Medium Quality Draft	0.68	No	No	Yes	20	57	24173	11	48822	1.94	42.72	1.32	TRUE	d__Archaea;p__Thermoproteota;c__Nitrososphaeria;o__Nitrososphaerales;f__Nitrosopumilaceae;g__Nitrosopumilus;s__	0	0	49.5853	63.9325	0	0	0	0	3.85772	3.5047	0	0
MAG_00178	Medium Quality Draft	1.28	No	No	Yes	26	113	15168	24	62698	6.8	61.55	5.26	TRUE	d__Archaea;p__Thermoproteota;c__Nitrososphaeria;o__Nitrososphaerales;f__Nitrosopumilaceae;g__Nitrosopumilus;s__	0	0	33.8888	46.1587	0	0	0	0	0	0	0	0

## Sheet: Table S7
Supplementary Table 7. Pairwise PERMANOVA on depth-specific groups inferred from the beta-diversity visualisations of MAG phyla in Bundera Sinkhole
pairs	Df	SumsOfSqs	F.Model	r2	p.value	p.adjusted (hochberg)	Sig
2m vs 17_18_22_28m	1	0.793665	24.0656	0.750511	0.0204	0.046	*
8m vs 17_18_22_28m	1	0.568248	17.0966	0.681232	0.023	0.046	*
2m vs 8m	1	0.34624	197.054	0.989953	0.333333	0.333333
17_18_22m vs 28m	1	0.0942579	3.34936	0.358245	0.1151	0.333333
2m vs 17_18_22m	1	0.754117	26.8899	0.817573	0.0365	0.187
8m vs 17_18_22m	1	0.479137	16.8776	0.737735	0.0374	0.187
2m vs 28m	1	0.523059	514.615	0.996129	0.333333	0.333333
8m vs 28m	1	0.509476	248.606	0.992019	0.333333	0.333333

## Sheet: Table S8
Supplementary Table 8. Genetic markers used to infer functional traits of MAGs in Bundera Sinkhole.
Category	Function	Gene name	Gene product	Corresponding KO	Reaction
Ethanol fermentation	Acetate => Acetaldehyde	aldehyde dehydrogenase	aldehyde dehydrogenase	K00129, K00138	an aldehyde + NAD(P)+ + H2O = a carboxylate + NAD(P)H + H+ [RN:R00538 R00634]
Ethanol fermentation	Acetaldehyde => Ethanol	alcholol dehydrogenase	alcholol dehydrogenase	K13954, K00001, K04072, K00114, K00002, K04022, K22473	a primary alcohol + NAD+ = an aldehyde + NADH + H+ [RN:R00623]; a secondary alcohol + NAD+ = a ketone + NADH + H+ [RN:R00624]
Complex carbon degradation	Cellulose degrading	cellobiosidase	cellobiosidase	K19668	Hydrolysis of (1->4)-beta-D-glucosidic linkages in cellulose and cellotetraose, releasing cellobiose from the non-reducing ends of the chains
Complex carbon degradation	Cellulose degrading	cellulase	cellulase	K01779	L-aspartate = D-aspartate [RN:R00491]
Complex carbon degradation	Cellulose degrading	beta-glucosidase	beta-glucosidase	K01188, K05349, K05350	Hydrolysis of terminal, non-reducing beta-D-glucosyl residues with release of beta-D-glucose
Complex carbon degradation	Hemicullulose debranching	arabinosidase	arabinosidase	K01209, K15921	Hydrolysis of terminal non-reducing alpha-L-arabinofuranoside residues in alpha-L-arabinosides.
Complex carbon degradation	Hemicullulose debranching	alpha-L-rhamnosidase	alpha-L-rhamnosidase	K05989	Hydrolysis of terminal non-reducing alpha-L-rhamnose residues in alpha-L-rhamnosides
Complex carbon degradation	Endohemicellulases	mannan endo-1,4-beta-mannosidase	mannan endo-1,4-beta-mannosidase	K01218, K19355	Random hydrolysis of (1->4)-beta-D-mannosidic linkages in mannans, galactomannans and glucomannans [RN:R08612]
Complex carbon degradation	Other oligosaccharide degrading	beta-xylosidase	beta-xylosidase	K01198	Hydrolysis of (1->4)-beta-D-xylans, to remove successive D-xylose residues from the non-reducing termini
Complex carbon degradation	Other oligosaccharide degrading	beta-mannosidase	beta-mannosidase	K01192	Hydrolysis of terminal, non-reducing beta-D-mannose residues in beta-D-mannosides [RN:R08613]
Complex carbon degradation	Other oligosaccharide degrading	beta-galactosidase	beta-galactosidase	K01190, K12111, K12308	Hydrolysis of terminal non-reducing beta-D-galactose residues in beta-D-galactosides
Complex carbon degradation	Amylolytic enzymes	alpha-amylase	alpha-amylase	K01176, K05343, K07405	Endohydrolysis of (1->4)-alpha-D-glucosidic linkages in polysaccharides containing three or more (1->4)-alpha-linked D-glucose units
Complex carbon degradation	Amylolytic enzymes	glucoamylase	glucoamylase	K01178	Hydrolysis of terminal (1->4)-linked alpha-D-glucose residues successively from non-reducing ends of the chains with release of beta-D-glucose
Complex carbon degradation	Amylolytic enzymes	pullulanase	pullulanase	K01200	Hydrolysis of (1->6)-alpha-D-glucosidic linkages in pullulan, amylopectin and glycogen, and in the alpha- and beta-limit dextrins of amylopectin and glycogen
Complex carbon degradation	Amylolytic enzymes	isoamylase	isoamylase	K01214	Hydrolysis of (1->6)-alpha-D-glucosidic branch linkages in glycogen, amylopectin and their beta-limit dextrins
Complex carbon degradation	Chitin degrading	chitiniase	chitiniase	K01183, K13381	Random endo-hydrolysis of N-acetyl-beta-D-glucosaminide (1->4)-beta-linkages in chitin and chitodextrins
Complex carbon degradation	Chitin degrading	hexosaminidase	hexosaminidase	K01207, K12373, K14459	Hydrolysis of terminal non-reducing N-acetyl-D-hexosamine residues in N-acetyl-beta-D-hexosaminides
Fermentation	Pyruvate oxidation	porA	pyruvate ferredoxin oxidoreductase alpha subunit	K00169	pyruvate + CoA + 2 oxidized ferredoxin = acetyl-CoA + CO2 + 2 reduced ferredoxin + 2 H+ [RN:R01196]
Fermentation	Lactate utilization	ldh	L-lactate dehydrogenase	K00016	(S)-lactate + NAD+ = pyruvate + NADH + H+ [RN:R00703]
Fermentation	Acetogenesis	acdA	acetyl coenzyme A synthetase (ADP forming), alpha domain	K01905	ATP + acetate + CoA = ADP + phosphate + acetyl-CoA [RN:R00229]
Fermentation	Acetogenesis	ack	acetate kinase	K00925	ATP + acetate = ADP + acetyl phosphate [RN:R00315]
Fermentation	Acetogenesis	pta	phosphate acetyltransferase	K00625	acetyl-CoA + phosphate = CoA + acetyl phosphate [RN:R00230]
Fermentation	Acetate to acetyl-CoA	acs	acetyl-CoA synthetase	K01895	ATP + acetate + CoA = AMP + diphosphate + acetyl-CoA [RN:R00235]
Fermentation	Pyruvate <=> acetyl-CoA + formate	pflD	formate C-acetyltransferase	K00656	acetyl-CoA + formate = CoA + pyruvate [RN:R00212]
C1 metabolism	Methanol oxidation	mxaF	methanol dehydrogenase (cytochrome c) subunit 1	K14028	a primary alcohol + 2 ferricytochrome cL = an aldehyde + 2 ferrocytochrome cL + 2 H+ [RN:R10713]
C1 metabolism	Methanol oxidation	mdh	methanol dehydrogenase	K00093	methanol + NAD+ = formaldehyde + NADH + H+ [RN:R00605]
C1 metabolism	Formaldehyde oxidation	fghA	S-formylglutathione hydrolase	K01070	S-formylglutathione + H2O = glutathione + formate [RN:R00527]
C1 metabolism	Formaldehyde oxidation	frmA	S-(hydroxymethyl)glutathione dehydrogenase / alcohol dehydrogenase	K00121	S-(hydroxymethyl)glutathione + NAD(P)+ = S-formylglutathione + NAD(P)H + H+ [RN:R06983 R07140]
C1 metabolism	Formaldehyde oxidation	mycoS_dep_FDH	S-(hydroxymethyl)mycothiol dehydrogenase	K00153	S-(hydroxymethyl)mycothiol + NAD+ = S-formylmycothiol + NADH + H+ [RN:R09129]
C1 metabolism	Formaldehyde oxidation	fae	5,6,7,8-tetrahydromethanopterin hydro-lyase	K10713	5,6,7,8-tetrahydromethanopterin + formaldehyde = 5,10-methylenetetrahydromethanopterin + H2O [RN:R08058]
C1 metabolism	Formate oxidation	fdoG	formate dehydrogenase major subunit	K00123	formate + NAD+ = CO2 + NADH [RN:R00519]
C1 metabolism	Formate oxidation	fdwB	formate dehydrogenase beta subunit	K22515	formate + NAD+ = CO2 + NADH [RN:R00519]
C1 metabolism	Formate oxidation	fdoH	formate dehydrogenase iron-sulphur subunit	K00124	formate + NAD+ = CO2 + NADH [RN:R00519]
C1 metabolism	Formate oxidation	fdhA	formate dehydrogenase (coenzyme F420) alpha subunit	K22516	formate + oxidized coenzyme F420 = CO2 + reduced coenzyme F420 [RN:R10797]
C1 metabolism	Formate oxidation	fdhB	formate dehydrogenase (coenzyme F420) beta subunit	K00125	formate + oxidized coenzyme F420 = CO2 + reduced coenzyme F420 [RN:R10797]
C1 metabolism	Aerobic CO oxidation	coxS	aerobic carbon-monoxide dehydrogenase small subunit	K03518	CO + a quinone + H2O = CO2 + a quinol [RN:R11168]
C1 metabolism	Aerobic CO oxidation	coxM	aerobic carbon-monoxide dehydrogenase medium subunit	K03519	CO + a quinone + H2O = CO2 + a quinol [RN:R11168]
C1 metabolism	Aerobic CO oxidation	coxL	aerobic carbon-monoxide dehydrogenase large subunit	K03520	CO + a quinone + H2O = CO2 + a quinol [RN:R11168]
Methane metabolism	Methane oxidation	mmoB	methane monooxygenase regulatory protein B	K16160	methane + NAD(P)H + H+ + O2 = methanol + NAD(P)+ + H2O [RN:R01142 R01143]
Carbon fixation	CBB cycle - RuBisCO	Form I	Form I RuBisCO large subunit	K01601	2 3-phospho-D-glycerate + 2 H+ = D-ribulose 1,5-bisphosphate + CO2 + H2O [RN:R00024]
Carbon fixation	CBB cycle - RuBisCO	Form II	Form II RuBisCO large subunit	K01601	2 3-phospho-D-glycerate + 2 H+ = D-ribulose 1,5-bisphosphate + CO2 + H2O [RN:R00024]
Carbon fixation	Wood Ljungdahl pathway	cdhD	acetyl-CoA decarbonylase/synthase, CODH/ACS complex subunit delta	K00194	a [methyl-Co(III) corrinoid Fe-S protein] + tetrahydrosarcinapterin = a [Co(I) corrinoid Fe-S protein] + 5-methyltetrahydrosarcinapterin [RN:R10385]
Carbon fixation	Wood Ljungdahl pathway	cdhE	acetyl-CoA decarbonylase/synthase, CODH/ACS complex subunit gamma	K00197	a [methyl-Co(III) corrinoid Fe-S protein] + tetrahydrosarcinapterin = a [Co(I) corrinoid Fe-S protein] + 5-methyltetrahydrosarcinapterin [RN:R10385]
Carbon fixation	Wood Ljungdahl pathway	cooS	anaerobic carbon-monoxide dehydrogenase catalytic subunit	K00198	a [methyl-Co(III) corrinoid Fe-S protein] + tetrahydrosarcinapterin = a [Co(I) corrinoid Fe-S protein] + 5-methyltetrahydrosarcinapterin [RN:R10385]
Carbon fixation	Reverse TCA cycle	aclA	ATP-citrate lyase alpha-subunit	K15230	ADP + phosphate + acetyl-CoA + oxaloacetate = ATP + citrate + CoA [RN:R00352]
Carbon fixation	Reverse TCA cycle	aclB	ATP-citrate lyase beta-subunit	K15231	ADP + phosphate + acetyl-CoA + oxaloacetate = ATP + citrate + CoA [RN:R00352]
Nitrogen cycling	N2 fixation	nifD	nitrogenase molybdenum-iron protein alpha chain	K02586	8 reduced ferredoxin + 8 H+ + N2 + 16 ATP + 16 H2O = 8 oxidized ferredoxin + H2 + 2 NH3 + 16 ADP + 16 phosphate [RN:R05185]
Nitrogen cycling	N2 fixation	nifK	nitrogenase molybdenum-iron protein beta chain	K02591	8 reduced ferredoxin + 8 H+ + N2 + 16 ATP + 16 H2O = 8 oxidized ferredoxin + H2 + 2 NH3 + 16 ADP + 16 phosphate [RN:R05185]
Nitrogen cycling	N2 fixation	nifH	nitrogenase iron protein	K02588	8 reduced ferredoxin + 8 H+ + N2 + 16 ATP + 16 H2O = 8 oxidized ferredoxin + H2 + 2 NH3 + 16 ADP + 16 phosphate [RN:R05185]
Nitrogen cycling	Nitrite oxidation	nxrA	nitrate reductase / nitrite oxidoreductase, alpha subunit	K00370	nitrate + a quinol = nitrite + a quinone + H2O [RN:R09497]
Nitrogen cycling	Nitrite oxidation	nxrB	nitrate reductase / nitrite oxidoreductase, beta subunit	K00371	nitrate + a quinol = nitrite + a quinone + H2O [RN:R09497]
Nitrogen cycling	Nitrate reduction	napA	periplasmic nitrate reductase NapA	K02567	Nitrite + Acceptor + H2O <=> Nitrate + Reduced acceptor
Nitrogen cycling	Nitrate reduction	napB	cytochrome c-type protein NapB	K02568	Nitrite + Acceptor + H2O <=> Nitrate + Reduced acceptor
Nitrogen cycling	Nitrate reduction	narG	nitrate reductase / nitrite oxidoreductase, alpha subunit	K00370	nitrate + a quinol = nitrite + a quinone + H2O [RN:R09497]
Nitrogen cycling	Nitrate reduction	narH	nitrate reductase / nitrite oxidoreductase, beta subunit	K00371	nitrate + a quinol = nitrite + a quinone + H2O [RN:R09497]
Nitrogen cycling	Nitrite reduction to ammonia	nrfH	cytochrome c nitrite reductase small subunit	K15876	NH3 + 2 H2O + 6 ferricytochrome c = nitrite + 6 ferrocytochrome c + 7 H+ [RN:R05712]
Nitrogen cycling	Nitrite reduction to ammonia	nrfA	nitrite reductase (cytochrome c-552)	K03385	NH3 + 2 H2O + 6 ferricytochrome c = nitrite + 6 ferrocytochrome c + 7 H+ [RN:R05712]
Nitrogen cycling	Nitrite reduction to ammonia	nirB	nitrite reductase (NADH) large subunit	K00362	NH3 + 3 NAD+ + 2 H2O = nitrite + 3 NADH + 5 H+ [RN:R00787]
Nitrogen cycling	Nitrite reduction to ammonia	nirD	nitrite reductase (NADH) small subunit	K00363	NH3 + 3 NAD+ + 2 H2O = nitrite + 3 NADH + 5 H+ [RN:R00787]
Nitrogen cycling	Nitrite reduction	nirK	nitrite reductase (NO-forming)	K00368	nitric oxide + H2O + ferricytochrome c = nitrite + ferrocytochrome c + 2 H+ [RN:R00783]
Nitrogen cycling	Nitrite reduction	nirS	nitrite reductase (NO-forming) / hydroxylamine reductase	K15864	nitric oxide + H2O + ferricytochrome c = nitrite + ferrocytochrome c + 2 H+ [RN:R00783]
Nitrogen cycling	Nitrite reduction	octR	nitrite reductase (Octaheme c-type cytochrome Shewanella-type)	N/A	Nitrite reduction
Nitrogen cycling	Nitric oxide reduction	norB	nitric oxide reductase subunit B	K04561	nitrous oxide + 2 ferricytochrome c + H2O = 2 nitric oxide + 2 ferrocytochrome c + 2 H+ [RN:R00294]
Nitrogen cycling	Nitric oxide reduction	norC	nitric oxide reductase subunit C	K02305	nitrous oxide + 2 ferricytochrome c + H2O = 2 nitric oxide + 2 ferrocytochrome c + 2 H+ [RN:R00294]
Nitrogen cycling	Nitrous oxide reduction	nosZ	nitrous-oxide reductase	N/A	Nitrous oxide reduction
Nitrogen cycling	Anammox	hzoA	hydroxylamine dehydrogenase, alpha subunit	K20935	Hydrazine + 4 Ferricytochrome c <=> Nitrogen + 4 Ferrocytochrome c [RN:R07174]
Nitrogen cycling	Anammox	hzsA	hydrazine synthase subunit, alpha subunit	K20932	nitric oxide + ammonium + 3 ferrocytochrome c = hydrazine + H2O + 3 ferricytochrome c [RN:R09799]
Sulphur cycling	Sulphide oxidation	sqr	sulphide:quinone oxidoreductase	K17218	n HS- + n quinone = polysulphide + n quinol [RN:R10152]
Sulphur cycling	Sulphite reduction	dsrD	dissimilatory sulphite reductase delta subunit	N/A	Not clear
Sulphur cycling	Sulphur oxidation	dsrA	dissimilatory sulphite reductase alpha subunit	K11180	hydrogen sulphide + a [DsrC protein]-disulphide + 2 acceptor + 3 H2O = sulphite + a [DsrC protein]-dithiol + 2 reduced acceptor + 2 H+ [RN:R00861]
Sulphur cycling	Sulphur oxidation	dsrB	dissimilatory sulphite reductase beta subunit	K11181	hydrogen sulphide + a [DsrC protein]-disulphide + 2 acceptor + 3 H2O = sulphite + a [DsrC protein]-dithiol + 2 reduced acceptor + 2 H+ [RN:R00861]
Sulphur cycling	Sulphur oxidation	sdo	sulphur dioxygenase	K17725	S-sulphanylglutathione + O2 + H2O = glutathione + sulphite + 2 H+ [RN:R08678]
Sulphur cycling	Sulphur oxidation/reduction	sor	sulphur oxygenase/reductase	K16952	4 sulphur + 4 H2O + O2 = 2 hydrogen sulphide + 2 sulphite [RN:R07365]
Sulphur cycling	Thiosulphate oxidation	soxB	S-sulphosulphanyl-L-cysteine sulphohydrolase	K17224	[SoxY protein]-S-sulphosulphanyl-L-cysteine + H2O = [SoxY protein]-S-sulphanyl-L-cysteine + sulphate [RN:R12096]; [SoxY protein]-S-(2-sulphodisulphanyl)-L-cysteine + H2O = [SoxY protein]-S-disulphanyl-L-cysteine + sulphate [RN:R12097]
Sulphur cycling	Thiosulphate oxidation	soxY	sulphur-oxidizing protein SoxY	K17226	Thiosulphate + 5 H2O + 8 Ferricytochrome c = 2 Sulphate + 8 Ferrocytochrome c + 10 H+
Sulphur cycling	Thiosulphate oxidation	soxC	sulphane dehydrogenase subunit SoxC	K17225	Thiosulphate + 5 H2O + 8 Ferricytochrome c = 2 Sulphate + 8 Ferrocytochrome c + 10 H+
Sulphur cycling	Sulphate reduction	aprA	adenylylsulphate reductase, subunit A	K00394	AMP + sulphite + acceptor = adenylyl sulphate + reduced acceptor [RN:R00860]
Sulphur cycling	Sulphate reduction	sat	sulphate adenylyltransferase	K00958	ATP + sulphate = diphosphate + adenylyl sulphate [RN:R00529]
Sulphur cycling	Thiosulphate disproportionation	phsA	thiosulphate reductase / polysulphide reductase chain A	K08352	thiosulphate + a quinol = sulphite + hydrogen sulphide + a quinone [RN:R11488]
As cycling	Dissimilatory arsenate reduction	arrA	dissimilatory arsenate reductase	N/A	arsenate reduction
As cycling	Arsenate reduction for detoxification	arsC (grx)	arsenate reductase (glutaredoxin)	K00537	arsenate + glutaredoxin = arsenite + glutaredoxin disulphide + H2O [RN:R05747]
As cycling	Arsenite oxidation for energy metabolism	arxA	arsenite oxidase (molybdopterin subunit)	N/A	arsenite oxidation coupled with oxygen or nirate reduction
As cycling	Arsenite methylation	arsM	arsenite methyltransferase	K07755	2 S-adenosyl-L-methionine + arsenic triglutathione + 2 thioredoxin + H2O = S-adenosyl-L-homocysteine + dimethylarsinous acid + 3 glutathione + 2 thioredoxin disulphide [RN:R12918]
Selenate reduction	Selenate reduction	ygfM	putative selenate reductase FAD-binding subunit	K12529	selenite + H2O + acceptor = selenate + reduced acceptor [RN:R07229]
Selenate reduction	Selenate reduction	xdhD	putative selenate reductase molybdopterin-binding subunit	K12528	selenite + H2O + acceptor = selenate + reduced acceptor [RN:R07229]
Selenate reduction	Selenate reduction	YgfK	putative selenate reductase	K12527	selenite + H2O + acceptor = selenate + reduced acceptor [RN:R07229]
Iron cycling	Iron oxidation	Cyc1	Cyc1	N/A	Iron oxidation
Iron cycling	Iron oxidation	Cyc2_repCluster1	Cyc2_repCluster1	N/A	Iron oxidation
Iron cycling	Iron oxidation	Cyc2_repCluster2	Cyc2_repCluster2	N/A	Iron oxidation
Iron cycling	Iron oxidation	Cyc2_repCluster3	Cyc2_repCluster3	N/A	Iron oxidation
Iron cycling	Iron oxidation	FoxE	FoxE	N/A	Iron oxidation
Iron cycling	Iron oxidation	FoxY	FoxY	N/A	Iron oxidation
Iron cycling	Iron oxidation	FoxZ	FoxZ	N/A	Iron oxidation
Iron cycling	Iron oxidation	MtoA	MtoA	N/A	Iron oxidation
Iron cycling	Metal (Iron/Manganese) reduction	MtrA	MtrA	N/A	Metal (Iron/Manganese) reduction
Iron cycling	Metal (Iron/Manganese) reduction	MtrB_TIGR03509	MtrB_TIGR03509	N/A	Metal (Iron/Manganese) reduction
Iron cycling	Iron reduction	CymA	CymA	N/A	Iron reduction
Iron cycling	Iron reduction	OmcS	OmcS	N/A	Iron reduction
Iron cycling	Iron reduction	FmnA	FmnA	N/A	Iron reduction
Iron cycling	Iron reduction	DmkA	DmkA	N/A	Iron reduction
Iron cycling	Iron reduction	FmnB	FmnB	N/A	Iron reduction
Iron cycling	Iron reduction	Ndh2	Ndh2	N/A	Iron reduction
Iron cycling	Iron reduction	EetA	EetA	N/A	Iron reduction
Iron cycling	Iron reduction	EetB	EetB	N/A	Iron reduction
Iron cycling	Iron reduction	DmkB	DmkB	N/A	Iron reduction
Iron cycling	Iron reduction	DFE	DFE	N/A	Iron reduction
Iron cycling	Iron reduction	DFE_0449	DFE_0449	N/A	Iron reduction

## Sheet: Table S9
Supplementary Table 9. Average relative abundance of MAGs that carry the genetic markers for each trait
Function	Average Rel. Aund. (TPM) at 2m (rep 1)	Average Rel. Aund. (TPM) at 2m (rep 2)	Average Rel. Aund. (TPM) at 8m (rep 1)	Average Rel. Aund. (TPM) at 8m (rep 2)	Average Rel. Aund. (TPM) at 17m (rep 1)	Average Rel. Aund. (TPM) at 17m (rep 2)	Average Rel. Aund. (TPM) at 18m (rep 1)	Average Rel. Aund. (TPM) at 18m (rep 2)	Average Rel. Aund. (TPM) at 22m (rep 1)	Average Rel. Aund. (TPM) at 22m (rep 2)	Average Rel. Aund. (TPM) at 28m (rep 1)	Average Rel. Aund. (TPM) at 28m (rep 2)
Ethanol fermentation	6.4323	7.16096	1.18455	0.597442	0.301158	0.38662	0.369374	0.467807	0.158131	0.167572	0.0714085	0.0785934
Cellulose degrading	3.21709	3.27882	0.708586	0.676019	2.7743	2.812	2.65555	2.93326	3.40314	3.28159	4.11566	4.07242
Chitin degrading	3.47129	3.50611	4.11298	3.74354	2.08091	2.15428	1.87376	1.95031	1.80844	1.90491	1.66112	1.72674
Amylolytic enzymes	2.51042	2.49949	1.8643	1.88204	1.32383	1.19995	0.787199	0.743958	0.62935	0.654499	1.02498	0.898936
Other oligosaccharide degrading	5.34393	5.33534	1.49081	1.61937	0.86539	0.762035	0.826542	0.838126	0.635727	0.682263	0.761358	0.653757
Fermentation	2.59106	2.56131	4.01133	4.03249	1.88876	1.88233	1.78676	1.78098	2.27734	2.24344	1.72477	1.80389
Methanol oxidation	6.99886	7.96609	2.99341	1.91166	0.364406	0.39092	0.63	0.739523	0.478817	0.511108	0	0
Formaldehyde metabolism	2.89861	3.1814	2.13487	1.89509	0.836785	1.0048	1.19471	1.33819	0.890016	1.0225	0.182654	0.216104
Formate oxidation	0.815336	0.811617	1.76839	1.87798	2.41801	2.4419	1.50641	1.50855	0.976578	1.09354	2.48602	2.56942
Aerobic CO oxidation	1.97848	1.89523	1.75293	1.95282	3.97152	4.15477	4.42567	4.96861	5.70878	5.60427	5.98885	5.84682
Methane metabolism	0	0	1.51827	1.37468	2.31697	2.52545	4.89605	5.19395	4.55968	4.23306	1.20376	1.65938
CBB cycle - Rubisco	5.61982	5.31828	12.8818	11.601	7.46163	8.17112	5.65636	6.24801	7.91864	7.70881	10.2039	10.2728
Wood Ljungdahl pathway	0	0	0.0329998	0.0275684	2.87603	2.11239	0.379921	0.341129	0.401526	0.428573	4.14449	4.84367
Reverse TCA cycle	0.0615024	0.0523472	0.895189	1.02419	1.26212	1.32923	1.43744	1.50301	1.72229	1.50638	0.784879	0.943445
Nitrogen fixation	1.63899	1.50996	1.48183	1.87732	4.06937	3.8402	0.707153	0.746329	0.235203	0.255542	0.404664	0.428096
Nitrite oxidation	0	0	0.678199	0.868895	1.30952	1.24312	2.2891	2.88975	2.25535	2.37984	0.272752	0.231365
Nitrate reduction	0.444099	0.429695	6.39151	5.79988	2.76842	3.07829	1.74783	1.87558	1.75248	1.94081	2.82942	2.97759
Nitrite reduction to ammonia	0.447427	0.422411	6.75555	6.19864	3.0766	3.0247	2.70891	2.66276	2.57474	2.6226	3.07891	3.16666
Nitrite reduction	0.307497	0.278775	1.1536	1.18723	3.8436	4.21203	2.29815	2.48385	1.69323	1.89051	3.52704	3.6351
Nitric oxide reduction	0.179343	0.223624	11.5292	10.4519	3.53917	3.83804	1.91395	2.03041	1.73712	1.88373	3.76749	4.18555
Nitrous oxide reduction	0.580172	0.607674	0.914234	0.855008	5.64374	6.73886	2.95399	3.20909	3.09877	3.51783	5.96593	6.17387
Anammox	0	0	0	0	5.72845	4.57811	0.449309	0.491921	0.388379	0.418224	0	0
Sulphur oxidation	3.17926	3.11382	4.78694	4.62658	1.91	2.01538	2.52364	2.5447	3.15132	3.03826	1.82239	1.84801
Sulphide oxidation	1.5364	1.62716	11.0014	10.0188	3.55572	3.83845	1.53849	1.51212	1.59995	1.76909	4.01103	4.19671
Thiosulphate oxidation	5.64188	5.35637	11.6193	10.6564	2.61511	3.31228	1.4618	1.56665	1.65311	1.81225	2.89464	3.07991
Sulphite oxidation/reduction	4.03655	3.61722	10.7152	9.84234	4.00716	4.66357	1.53168	1.67653	1.47708	1.64498	4.43503	4.85396
Sulphite reduction	0	0	0	0	1.01527	1.01461	0.0601837	0	0	0	6.41017	7.59317
Sulphate reduction	2.0594	1.87029	6.1172	6.05914	2.97098	3.01989	3.26269	2.81083	4.29781	4.0383	3.10285	3.24849
Sulphur disproportionation	111.975	100.709	5.47952	6.16314	0	0	0	0	0	0	0	0
Thiosulphate disproportionation	0.310742	0.253915	1.51766	1.90007	3.13849	3.10449	2.19852	2.07645	1.1833	1.27201	5.39536	5.77863
Arsenate reduction	3.08586	2.97348	6.47872	6.10736	2.40345	2.68711	2.30499	2.33662	1.78983	1.88202	1.41503	1.45512
Dissimilatory arsenate reduction	0.34985	0.304505	0.153614	0.171077	7.68683	7.50037	9.35852	9.67367	12.1765	11.5982	13.3015	13.3267
Arsenite oxidation	0	0	0	0	5.16056	4.66335	11.0345	9.81311	10.6393	10.2035	5.95871	5.92334
Arsenite methylation	0.800962	0.806613	0.693552	0.644253	5.49618	5.19767	6.46919	6.3395	6.64654	6.32902	7.35207	7.31458
Iron oxidation	3.0646	2.93382	6.42415	6.0646	4.09202	4.18693	4.04435	4.24888	4.96462	4.83504	5.28318	5.19903
Iron reduction	2.322	2.30299	3.70546	3.7497	2.49517	2.49456	2.86255	2.81845	3.33996	3.20286	2.63021	2.64344
Selenate reduction	0.856023	0.616403	0.490791	0.600953	6.02384	5.94786	5.51996	5.96947	7.47855	7.07122	10.6618	10.3068

## Sheet: Table S10
Supplementary Table 10. Proportion of MAGs assigned to each phylum that drive each functional trait
Function	Proteobacteria	Myxococcota	Planctomycetota	Desulfobacterota	Marinisomatota	Bacteroidota	SAR324	Nitrospinota	Krumholzibacteriota	Actinobacteriota	Campylobacterota	Verrucomicrobiota	Nanoarchaeota	Patescibacteria	Nitrospirota	Chloroflexota	Delongbacteria	Bdellovibrionota	Thermoplasmatota	Thermoproteota	Chlamydiota	Firmicutes
Ethanol_fermentation	36.3636	9.09091	0	0	0	9.09091	18.1818	0	0	27.2727	0	0	0	0	0	0	0	0	0	0	0	0
Cellulose degrading	17.2414	12.069	3.44828	1.72414	1.72414	8.62069	5.17241	0	5.17241	12.069	0	5.17241	15.5172	3.44828	0	3.44828	1.72414	0	0	0	1.72414	1.72414
Chitin degrading	33.3333	17.2043	4.30108	1.07527	5.37634	10.7527	2.15054	4.30108	3.22581	5.37634	1.07527	3.22581	0	1.07527	1.07527	2.15054	1.07527	1.07527	0	0	2.15054	0
Amylolytic enzymes	15.2174	19.5652	10.8696	4.34783	6.52174	4.34783	0	0	6.52174	13.0435	0	6.52174	2.17391	0	0	4.34783	2.17391	2.17391	0	0	0	2.17391
Other oligosaccharide degrading	3.44828	20.6897	17.2414	0	3.44828	13.7931	6.89655	0	3.44828	10.3448	0	17.2414	0	0	0	0	0	0	0	0	0	3.44828
Fermentation	25.3623	10.8696	7.24638	2.17391	3.62319	7.24638	2.17391	2.89855	2.89855	5.7971	2.89855	4.34783	5.07246	8.69565	0.724638	1.44928	0.724638	0.724638	0.724638	2.17391	2.17391	0
Methanol oxidation	50	0	0	0	0	0	25	0	0	25	0	0	0	0	0	0	0	0	0	0	0	0
Formaldehyde metabolism	68	0	16	0	0	0	4	0	0	12	0	0	0	0	0	0	0	0	0	0	0	0
Formate oxidation	40.9091	2.27273	13.6364	6.81818	2.27273	6.81818	4.54545	0	9.09091	0	0	4.54545	0	0	2.27273	4.54545	0	0	2.27273	0	0	0
Aerobic CO oxidation	41.6667	19.4444	5.55556	0	5.55556	0	8.33333	0	0	11.1111	0	0	0	0	0	5.55556	2.77778	0	0	0	0	0
Methane metabolism	23.0769	15.3846	7.69231	0	0	0	0	7.69231	0	7.69231	0	7.69231	23.0769	0	0	0	0	0	7.69231	0	0	0
CBB cycle - Rubisco	80	0	0	0	8	0	4	0	0	8	0	0	0	0	0	0	0	0	0	0	0	0
Wood Ljungdahl pathway	0	0	22.2222	22.2222	0	0	0	0	0	0	0	11.1111	0	0	11.1111	22.2222	0	11.1111	0	0	0	0
Reverse TCA cycle	0	5.88235	0	0	0	5.88235	0	0	0	0	23.5294	0	29.4118	35.2941	0	0	0	0	0	0	0	0
Nitrogen fixation	20	40	0	20	0	20	0	0	0	0	0	0	0	0	0	0	0	0	0	0	0	0
Nitrite oxidation	0	40	20	0	20	0	0	20	0	0	0	0	0	0	0	0	0	0	0	0	0	0
Nitrate reduction	43.8596	17.5439	8.77193	3.50877	5.26316	1.75439	1.75439	0	1.75439	3.50877	5.26316	3.50877	0	0	1.75439	0	0	0	1.75439	0	0	0
Nitrite reduction to ammonia	28.5714	18.3673	12.2449	4.08163	6.12245	0	2.04082	6.12245	6.12245	0	0	10.2041	0	0	2.04082	2.04082	2.04082	0	0	0	0	0
Nitrite reduction	44.4444	5.55556	5.55556	5.55556	0	2.77778	2.77778	11.1111	5.55556	0	2.77778	2.77778	0	2.77778	0	5.55556	2.77778	0	0	0	0	0
Nitric oxide reduction	34.6154	11.5385	7.69231	7.69231	0	3.84615	0	15.3846	0	0	11.5385	0	0	0	3.84615	0	3.84615	0	0	0	0	0
Nitrous oxide reduction	46.6667	0	0	0	6.66667	6.66667	6.66667	0	6.66667	6.66667	13.3333	0	0	0	0	0	6.66667	0	0	0	0	0
Anammox	0	0	100	0	0	0	0	0	0	0	0	0	0	0	0	0	0	0	0	0	0	0
Sulphur oxidation	32.5581	19.7674	5.81395	3.48837	2.32558	6.97674	3.48837	4.65116	1.16279	6.97674	0	0	9.30233	0	0	0	0	0	0	2.32558	1.16279	0
Sulphide oxidation	31.0345	3.44828	3.44828	3.44828	3.44828	6.89655	3.44828	0	10.3448	0	17.2414	3.44828	0	0	3.44828	6.89655	3.44828	0	0	0	0	0
Thiosulphate oxidation	75	0	0	0	0	0	10.7143	0	0	0	14.2857	0	0	0	0	0	0	0	0	0	0	0
Sulphite oxidation/reduction	75.8621	3.44828	0	6.89655	0	3.44828	3.44828	0	3.44828	0	0	0	0	0	3.44828	0	0	0	0	0	0	0
Sulphite reduction	0	20	0	40	0	0	0	0	20	0	0	0	0	0	20	0	0	0	0	0	0	0
Sulphate reduction	37.5	7.8125	9.375	4.6875	4.6875	0	1.5625	3.125	3.125	0	3.125	0	7.8125	7.8125	1.5625	3.125	0	1.5625	0	3.125	0	0
Sulphur disproportionation	100	0	0	0	0	0	0	0	0	0	0	0	0	0	0	0	0	0	0	0	0	0
Thiosulphate disproportionation	15.3846	7.69231	23.0769	7.69231	7.69231	0	7.69231	0	7.69231	0	0	0	0	0	7.69231	0	7.69231	7.69231	0	0	0	0
Arsenate reduction	49.1525	3.38983	10.1695	0	3.38983	11.8644	0	5.08475	0	0	1.69492	1.69492	3.38983	8.47458	0	0	1.69492	0	0	0	0	0
Dissimilatory arsenate reduction	26.3158	10.5263	15.7895	10.5263	15.7895	0	5.26316	0	0	0	0	5.26316	0	0	5.26316	5.26316	0	0	0	0	0	0
Arsenite oxidation	16.6667	16.6667	0	16.6667	16.6667	0	16.6667	0	0	0	0	16.6667	0	0	0	0	0	0	0	0	0	0
Arsenite methylation	13.5135	21.6216	10.8108	2.7027	10.8108	2.7027	2.7027	5.40541	8.10811	2.7027	0	2.7027	2.7027	2.7027	2.7027	5.40541	2.7027	0	0	0	0	0
Iron oxidation	53.5714	5.35714	3.57143	3.57143	7.14286	3.57143	5.35714	5.35714	5.35714	0	0	1.78571	0	0	0	3.57143	1.78571	0	0	0	0	0
Iron reduction	23.2258	10.9677	6.45161	1.93548	3.87097	6.45161	1.93548	2.58065	2.58065	5.16129	3.22581	3.87097	5.80645	12.9032	0.645161	1.29032	0.645161	0.645161	1.29032	1.93548	1.93548	0.645161
Selenate reduction	0	36.3636	0	4.54545	9.09091	0	4.54545	0	18.1818	13.6364	0	0	0	0	0	9.09091	4.54545	0	0	0	0	0

[truncated: 1 more sheets: Table S11]
